# Supplementary material for: CCND1 Overexpression in Idiopathic Dilated Cardiomyopathy: A Promising Biomarker?
Source: Genes (Basel). 2023 Jun 10;14(6):1243. doi: 10.3390/genes14061243 (PMC10298313; doi:10.3390/genes14061243)
Supplement: Supplementary file 1 [file genes-14-01243-s001.zip]

Archive with 3 entries (2 files):
- genes-2407356-supplementary/
- genes-2407356-supplementary/Table S1-DEGS(1287).xlsx
- genes-2407356-supplementary/Table S2-51 HUB genes.xlsx
