# Supplementary material for: CCND1 Overexpression in Idiopathic Dilated Cardiomyopathy: A Promising Biomarker?
Source: Genes (Basel). 2023 Jun 10;14(6):1243. doi: 10.3390/genes14061243 (PMC10298313; doi:10.3390/genes14061243)
Supplement: Supplementary file 1 [file genes-14-01243-s001.zip › genes-2407356-supplementary/Table S1-DEGS(1287).xlsx]

## Sheet: DEGS(1287).escaped
ID	adj.P.Val	P.Value	t	B	logFC	Gene.symbol	Gene.ID	Gene.title
217757_at	0.00109425	5.31338e-05	4.21658	1.55767	0.323831	A2M	2	alpha-2-macroglobulin
210852_s_at	2.17641e-05	4.29753e-07	-5.39745	6.11995	-0.4172	AASS	10157	aminoadipate-semialdehyde synthase
204719_at	2.39047e-06	2.84287e-08	6.00583	8.71514	0.935126	ABCA8	10351	ATP binding cassette subfamily A member 8
201872_s_at	0.0121495	0.00115372	-3.34296	-1.30158	-0.314952	ABCE1	6059	ATP binding cassette subfamily E member 1
207622_s_at	0.00104023	4.98572e-05	-4.23339	1.61742	-0.398084	ABCF2	10061	ATP binding cassette subfamily F member 2
218633_x_at	0.000889679	4.0685e-05	4.28682	1.80838	0.303412	ABHD10	55347	abhydrolase domain containing 10
205566_at	0.000415642	1.55192e-05	-4.5348	2.71605	-0.34206	ABHD2	11057	abhydrolase domain containing 2
218739_at	5.44119e-11	4.88371e-14	-8.71934	21.4776	-0.612457	ABHD5	51099	abhydrolase domain containing 5
202123_s_at	0.00654797	0.000521737	-3.58145	-0.571126	-0.356752	ABL1	25	ABL proto-oncogene 1, non-receptor tyrosine kinase
202502_at	0.050136	0.00750138	2.72719	-2.99525	0.31995	ACADM	34	acyl-CoA dehydrogenase, C-4 to C-12 straight chain
210337_s_at	0.000238293	8.00976e-06	-4.70043	3.341	-0.468391	ACLY	47	ATP citrate lyase
205364_at	4.20072e-05	9.50124e-07	5.21337	5.36421	0.408946	ACOX2	8309	acyl-CoA oxidase 2
201629_s_at	0.00054712	2.20243e-05	-4.44569	2.38592	-0.454828	ACP1	52	acid phosphatase 1, soluble
207275_s_at	0.0619805	0.0098716	-2.62874	-3.23887	-0.333372	ACSL1	2180	acyl-CoA synthetase long-chain family member 1
201660_at	0.00748037	0.000617014	3.53195	-0.725989	0.339995	ACSL3	2181	acyl-CoA synthetase long-chain family member 3
203872_at	0.0753339	0.0128909	-2.53052	-3.47408	-0.365055	ACTA1	58	actin, alpha 1, skeletal muscle
AFFX-HSAC07/X00351_5_at	0.0695768	0.0115592	-2.57097	-3.37817	-0.547104	ACTB	60	actin beta
203863_at	0.0223657	0.00254641	3.09292	-2.02374	0.330507	ACTN2	88	actinin alpha 2
200729_s_at	0.182017	0.0463803	-2.01604	-4.5744	-0.332826	ACTR2	10097	ARP2 actin related protein 2 homolog
200996_at	0.0113323	0.00105204	-3.37126	-1.21697	-0.367159	ACTR3	10096	ARP3 actin related protein 3 homolog
213808_at	0.0303123	0.00382662	2.95874	-2.39214	0.368439	ADAM23	8745	ADAM metallopeptidase domain 23
222162_s_at	0.000173596	5.35816e-06	-4.79947	3.72159	-0.747206	ADAMTS1	9510	ADAM metallopeptidase with thrombospondin type 1 motif 1
213974_at	4.37478e-06	6.24324e-08	5.83266	7.96228	0.545692	ADAMTSL3	57188	ADAMTS like 3
201034_at	3.83875e-08	1.53323e-10	7.10942	13.728	0.695231	ADD3	120	adducin 3
221814_at	2.20828e-05	4.3803e-07	5.39306	6.10177	0.476237	ADGRA2	25960	adhesion G protein-coupled receptor A2
212950_at	0.0283705	0.00350254	-2.98825	-2.3123	-0.301921	ADGRF5	221395	adhesion G protein-coupled receptor F5
212070_at	0.00477311	0.000347225	-3.69979	-0.194216	-0.32603	ADGRG1	9289	adhesion G protein-coupled receptor G1
209614_at	0.000620294	2.5972e-05	-4.40335	2.23061	-0.357004	ADH1B	125	alcohol dehydrogenase 1B (class I), beta polypeptide
208847_s_at	3.73901e-06	5.13458e-08	5.87591	8.1493	0.375511	ADH5	128	alcohol dehydrogenase 5 (class III), chi polypeptide
202912_at	0.0980422	0.018695	-2.38911	-3.79882	-0.314581	ADM	133	adrenomedullin
201792_at	0.000773633	3.43019e-05	4.33135	1.96881	0.461624	AEBP1	165	AE binding protein 1
213926_s_at	5.29378e-06	7.76855e-08	-5.78414	7.75324	-0.309403	AGFG1	3267	ArfGAP with FG repeats 1
203566_s_at	0.121933	0.025631	2.26436	-4.07141	0.371236	AGL	178	amylo-alpha-1, 6-glucosidase, 4-alpha-glucanotransferase
212285_s_at	2.92065e-09	6.42248e-12	7.75272	16.7805	0.493931	AGRN	375790	agrin
202834_at	0.00394016	0.000273723	3.76777	0.0265334	0.31443	AGT	183	angiotensinogen
200903_s_at	5.91316e-05	1.4551e-06	-5.11308	4.95876	-0.359291	AHCY	191	adenosylhomocysteinase
201675_at	0.000209783	6.80667e-06	4.74066	3.49501	0.464051	AKAP1	8165	A-kinase anchoring protein 1
203156_at	0.00326786	0.000216606	3.83388	0.244131	0.374357	AKAP11	11215	A-kinase anchoring protein 11
217893_s_at	0.000906397	4.16122e-05	-4.28091	1.7872	-0.343495	AKIRIN1	79647	akirin 1
204151_x_at	0.00780169	0.000654371	-3.51449	-0.780205	-0.44584	AKR1C1	1645	aldo-keto reductase family 1 member C1
209160_at	0.0550956	0.00848576	-2.68329	-3.10484	-0.32902	AKR1C3	8644	aldo-keto reductase family 1, member C3
214259_s_at	0.00260776	0.000161266	3.91619	0.518945	0.427308	AKR7A2	8574	aldo-keto reductase family 7 member A2
205633_s_at	0.000397967	1.47521e-05	4.54762	2.76389	0.383657	ALAS1	211	5'-aminolevulinate synthase 1
212224_at	0.0260616	0.0031251	3.02597	-2.20926	0.402258	ALDH1A1	216	aldehyde dehydrogenase 1 family member A1
203608_at	2.04243e-07	1.34016e-09	6.65957	11.6446	0.778392	ALDH5A1	7915	aldehyde dehydrogenase 5 family member A1
221589_s_at	0.106909	0.0211917	2.34011	-3.90747	0.359469	ALDH6A1	4329	aldehyde dehydrogenase 6 family member A1
201612_at	8.50024e-06	1.33514e-07	5.66309	7.23565	0.357049	ALDH9A1	223	aldehyde dehydrogenase 9 family member A1
202022_at	0.0190694	0.00206415	3.16055	-1.83294	0.339052	ALDOC	230	aldolase, fructose-bisphosphate C
205583_s_at	0.015273	0.00154491	3.25228	-1.56876	0.360738	ALG13	79868	ALG13, UDP-N-acetylglucosaminyltransferase subunit
204446_s_at	0.0953051	0.0179764	-2.40429	-3.76475	-0.325832	ALOX5	240	arachidonate 5-lipoxygenase
204174_at	0.000185175	5.79216e-06	-4.78037	3.64782	-0.471754	ALOX5AP	241	arachidonate 5-lipoxygenase activating protein
201197_at	4.74268e-07	3.63954e-09	-6.44865	10.6856	-0.645732	AMD1	262	adenosylmethionine decarboxylase 1
204294_at	6.20181e-06	9.35155e-08	5.74282	7.57593	0.356966	AMT	275	aminomethyltransferase
205572_at	0.00232865	0.000138153	-3.9589	0.663255	-0.419449	ANGPT2	285	angiopoietin 2
205389_s_at	0.00144924	7.62243e-05	4.12046	1.21932	0.579054	ANK1	286	ankyrin 1
202920_at	1.17087e-06	1.16125e-08	6.20031	9.57285	0.508888	ANK2	287	ankyrin 2, neuronal
214919_s_at	9.56323e-05	2.60936e-06	4.97391	4.4039	0.442813	ANKHD1-EIF4EBP3	404734	ANKHD1-EIF4EBP3 readthrough///ankyrin repeat and KH domain containing 1///eukaryotic translation initiation factor 4E binding protein 3
212798_s_at	1.00054e-08	2.64918e-11	7.46727	15.4168	0.654152	ANKMY2	57037	ankyrin repeat and MYND domain containing 2
221232_s_at	1.04275e-07	5.47508e-10	-6.84652	12.5045	-1.59707	ANKRD2	26287	ankyrin repeat domain 2
212731_at	0.0294582	0.00367685	2.97208	-2.35613	0.356719	ANKRD46	157567	ankyrin repeat domain 46
205206_at	1.616e-10	2.24817e-13	8.41899	20.0077	0.705873	ANOS1	3730	anosmin 1
221505_at	1.16347e-06	1.1487e-08	6.20265	9.58327	0.703794	ANP32E	81611	acidic nuclear phosphoprotein 32 family member E
202888_s_at	0.000281569	9.78585e-06	-4.65064	3.15161	-0.300151	ANPEP	290	alanyl aminopeptidase, membrane
201302_at	0.000101877	2.83004e-06	4.9544	4.32684	0.494745	ANXA4	307	annexin A4
205083_at	0.00121539	6.06938e-05	-4.1813	1.43287	-0.362318	AOX1	316	aldehyde oxidase 1
203300_x_at	0.00333634	0.000222792	-3.82597	0.217929	-0.549503	AP1S2	8905	adaptor related protein complex 1 sigma 2 subunit
203410_at	2.17554e-08	7.71294e-11	7.25007	14.3888	0.421122	AP3M2	10947	adaptor related protein complex 3 mu 2 subunit
213592_at	1.82674e-06	2.01669e-08	6.08073	9.04397	0.684227	APLNR	187	apelin receptor
217073_x_at	0.0136616	0.00133594	3.29763	-1.43588	0.599971	APOA1	335	apolipoprotein A1
200602_at	0.00444718	0.000317328	3.72561	-0.110702	0.453994	APP	351	amyloid beta precursor protein
218158_s_at	0.0169573	0.00175334	3.21243	-1.68426	0.310397	APPL1	26060	adaptor protein, phosphotyrosine interacting with PH domain and leucine zipper 1
209047_at	0.0980487	0.0187007	2.38899	-3.79908	0.310575	AQP1	358	aquaporin 1 (Colton blood group)
39249_at	1.2382e-06	1.26693e-08	-6.1815	9.48937	-0.341723	AQP3	360	aquaporin 3 (Gill blood group)
212584_at	2.07174e-06	2.35853e-08	-6.04662	8.89399	-0.396749	AQR	9716	aquarius intron-binding spliceosomal factor
205239_at	4.78338e-07	3.69224e-09	-6.4456	10.6718	-0.646909	AREG	374	amphiregulin
201096_s_at	0.0527234	0.00801865	-2.70351	-3.05456	-0.324319	ARF4	378	ADP ribosylation factor 4
203946_s_at	0.0222602	0.00253241	-3.09471	-2.01873	-0.373972	ARG2	384	arginase 2
202117_at	4.5288e-08	1.94585e-10	7.06044	13.4989	0.515019	ARHGAP1	392	Rho GTPase activating protein 1
213606_s_at	0.0566769	0.00879544	-2.67043	-3.13664	-0.320352	ARHGDIA	396	Rho GDP dissociation inhibitor alpha
218501_at	0.0098158	0.000880373	3.42547	-1.05335	0.310388	ARHGEF3	50650	Rho guanine nucleotide exchange factor 3
203264_s_at	0.00068333	2.90407e-05	4.37453	2.12547	0.340336	ARHGEF9	23229	Cdc42 guanine nucleotide exchange factor 9
201230_s_at	0.000363055	1.32624e-05	4.57447	2.86439	0.371069	ARIH2	10425	ariadne RBR E3 ubiquitin protein ligase 2
203487_s_at	0.000209077	6.765e-06	-4.74218	3.50083	-0.316657	ARMC8	25852	armadillo repeat containing 8
218694_at	0.0042818	0.000302837	3.73898	-0.0673254	0.383182	ARMCX1	51309	armadillo repeat containing, X-linked 1
203404_at	0.00906376	0.000793176	3.45694	-0.957416	0.324326	ARMCX2	9823	armadillo repeat containing, X-linked 2
210971_s_at	0.00266694	0.000166243	-3.90776	0.490607	-0.325938	ARNTL	406	aryl hydrocarbon receptor nuclear translocator like
211672_s_at	0.016772	0.00173116	-3.21646	-1.67266	-0.361525	ARPC4-TTLL3	100526693	ARPC4-TTLL3 readthrough///actin related protein 2/3 complex subunit 4
220966_x_at	9.63196e-06	1.59935e-07	-5.62246	7.06317	-0.3224	ARPC5L	81873	actin related protein 2/3 complex subunit 5 like
213902_at	3.60926e-06	4.8754e-08	5.88735	8.19885	0.492238	ASAH1	427	N-acylsphingosine amidohydrolase 1
206414_s_at	0.0063337	0.00049884	3.59462	-0.529651	0.410682	ASAP2	8853	ArfGAP with SH3 domain, ankyrin repeat and PH domain 2
36553_at	0.000672494	2.83991e-05	4.38031	2.1465	0.471241	ASMTL	8623	acetylserotonin O-methyltransferase-like
205047_s_at	0.000729482	3.16241e-05	-4.35246	2.04527	-0.676232	ASNS	440	asparagine synthetase (glutamine-hydrolyzing)
207284_s_at	0.00210317	0.000120718	3.99592	0.789228	0.313799	ASPH	444	aspartate beta-hydroxylase
219087_at	1.1219e-19	8.42999e-24	13.1348	43.0224	2.52948	ASPN	54829	asporin
202672_s_at	6.01329e-05	1.48693e-06	-5.10796	4.93818	-0.956466	ATF3	467	activating transcription factor 3
200779_at	8.15007e-11	8.41231e-14	-8.61254	20.9541	-0.628387	ATF4	468	activating transcription factor 4
218214_at	0.00011023	3.11155e-06	-4.93156	4.23685	-0.309216	ATG101	60673	autophagy related 101
216488_s_at	0.000541895	2.17653e-05	-4.44872	2.39707	-0.454128	ATP11A	23250	ATPase phospholipid transporting 11A
219558_at	0.0205316	0.0022777	-3.12897	-1.92247	-0.395214	ATP13A3	79572	ATPase 13A3
220948_s_at	2.63262e-09	5.67095e-12	-7.77767	16.9003	-0.668771	ATP1A1	476	ATPase Na+/K+ transporting subunit alpha 1
208836_at	4.5532e-05	1.04415e-06	-5.19126	5.27441	-0.553972	ATP1B3	483	ATPase Na+/K+ transporting subunit beta 3
212362_at	3.45527e-06	4.60538e-08	-5.89991	8.25337	-0.438038	ATP2A2	488	ATPase sarcoplasmic/endoplasmic reticulum Ca2+ transporting 2
213587_s_at	0.00109588	5.33137e-05	4.21568	1.5545	0.507673	ATP6V0E2	155066	ATPase H+ transporting V0 subunit e2
213106_at	2.59635e-07	1.84097e-09	6.59281	11.3398	0.609043	ATP8A1	10396	ATPase phospholipid transporting 8A1
218671_s_at	0.000234611	7.81229e-06	4.70661	3.36462	0.329806	ATPIF1	93974	ATPase inhibitory factor 1
219329_s_at	3.07015e-06	3.92184e-08	5.93528	8.40713	0.323955	ATRAID	51374	all-trans retinoic acid induced differentiation factor
208861_s_at	0.0050471	0.000375311	3.67738	-0.266314	0.33782	ATRX	546	ATRX, chromatin remodeler
203232_s_at	0.0247348	0.0029105	3.04935	-2.14487	0.302041	ATXN1	6310	ataxin 1
210121_at	0.073607	0.0125293	2.54112	-3.44908	0.386348	B3GALT2	8707	beta-1,3-galactosyltransferase 2
221485_at	0.00173676	9.57898e-05	-4.05887	1.00545	-0.341983	B4GALT5	9334	beta-1,4-galactosyltransferase 5
209406_at	0.0162086	0.00165919	-3.22985	-1.63391	-0.485582	BAG2	9532	BCL2 associated athanogene 2
217911_s_at	9.59789e-06	1.58938e-07	-5.62387	7.06914	-0.629404	BAG3	9531	BCL2 associated athanogene 3
203080_s_at	0.00242058	0.000145889	3.94389	0.612415	0.338304	BAZ2B	29994	bromodomain adjacent to zinc finger domain 2B
40093_at	0.000941814	4.38299e-05	4.2673	1.73842	0.331244	BCAM	4059	basal cell adhesion molecule (Lutheran blood group)
212312_at	2.8534e-06	3.52837e-08	-5.9585	8.50832	-0.473948	BCL2L1	598	BCL2 like 1
217955_at	0.00579909	0.000447105	-3.62661	-0.428391	-0.327537	BCL2L13	23786	BCL2 like 13
215990_s_at	4.34083e-08	1.81168e-10	-7.07513	13.5676	-0.584037	BCL6	604	B-cell CLL/lymphoma 6
218285_s_at	2.45433e-05	4.93444e-07	5.36562	5.98822	0.488625	BDH2	56898	3-hydroxybutyrate dehydrogenase, type 2
218332_at	0.00102655	4.89186e-05	4.2384	1.63526	0.672582	BEX1	55859	brain expressed X-linked 1
217963_s_at	2.64882e-06	3.17388e-08	5.98172	8.60969	0.409121	BEX3	27018	brain expressed X-linked 3
213905_x_at	0.00154657	8.23848e-05	4.09957	1.14654	0.494995	BGN	633	biglycan
213429_at	8.45526e-07	7.62692e-09	6.29075	9.97589	0.481349	BICC1	80114	BicC family RNA binding protein 1
211725_s_at	1.76785e-05	3.37903e-07	-5.4526	6.34924	-0.360978	BID	637	BH3 interacting domain death agonist
205733_at	0.000527299	2.08583e-05	-4.45961	2.43719	-0.391204	BLM	641	Bloom syndrome RecQ like helicase
201849_at	0.0023404	0.000139376	3.95648	0.655033	0.436703	BNIP3	664	BCL2 interacting protein 3
221478_at	0.0743917	0.012693	2.53629	-3.46048	0.329237	BNIP3L	665	BCL2 interacting protein 3 like
203825_at	0.000602968	2.49489e-05	4.41369	2.26846	0.307673	BRD3	8019	bromodomain containing 3
202103_at	1.9273e-06	2.17089e-08	-6.06469	8.97339	-0.376718	BRD4	23476	bromodomain containing 4
217945_at	0.03317	0.00434877	2.91573	-2.50733	0.327386	BTBD1	53339	BTB domain containing 1
201236_s_at	0.077632	0.0134867	-2.51363	-3.51374	-0.371658	BTG2	7832	BTG anti-proliferation factor 2
204820_s_at	1.09645e-06	1.05316e-08	6.22137	9.6665	0.66226	BTN3A2	11118	butyrophilin subfamily 3 member A2///butyrophilin subfamily 3 member A3
200777_s_at	0.0027294	0.000171973	-3.89835	0.459018	-0.437136	BZW1	9689	basic leucine zipper and W2 domains 1
55662_at	1.01687e-05	1.70217e-07	5.60841	7.00366	0.603408	C10orf76	79591	chromosome 10 open reading frame 76
220560_at	1.95427e-05	3.81505e-07	5.4248	6.2335	0.529345	C11orf21	29125	chromosome 11 open reading frame 21
218789_s_at	0.000599972	2.47711e-05	4.41553	2.2752	0.349322	C11orf71	54494	chromosome 11 open reading frame 71
218298_s_at	0.000152374	4.55645e-06	4.83907	3.87516	0.381314	C14orf159	80017	chromosome 14 open reading frame 159
219506_at	5.51152e-05	1.32575e-06	5.13507	5.04727	0.393776	C1orf54	79630	chromosome 1 open reading frame 54
220975_s_at	0.00256488	0.000157809	-3.92219	0.539153	-0.330659	C1QTNF1	114897	C1q and tumor necrosis factor related protein 1
202217_at	0.00019744	6.29988e-06	4.75972	3.56826	0.331365	C21orf33	8209	chromosome 21 open reading frame 33
219474_at	0.00202136	0.000114571	-4.0102	0.838062	-0.461281	C3orf52	79669	chromosome 3 open reading frame 52
220088_at	0.000253261	8.63789e-06	-4.68169	3.26959	-0.455556	C5AR1	728	complement component 5a receptor 1
210168_at	1.20627e-06	1.21802e-08	6.19	9.52711	1.01706	C6	729	complement component 6
205457_at	1.9028e-05	3.69749e-07	-5.43198	6.26334	-0.385698	C6orf106	64771	chromosome 6 open reading frame 106
209301_at	0.00080142	3.59655e-05	-4.31902	1.92428	-0.323794	CA2	760	carbonic anhydrase 2
201381_x_at	0.000231672	7.65203e-06	-4.71174	3.38423	-0.349014	CACYBP	27101	calcyclin binding protein
210815_s_at	0.0251316	0.00297649	-3.04199	-2.16517	-0.310699	CALCRL	10203	calcitonin receptor like receptor
212077_at	0.00987603	0.000888191	3.4228	-1.06148	0.317335	CALD1	800	caldesmon 1
200623_s_at	0.00105252	5.06784e-05	4.22908	1.60208	0.332536	CALM3	808	calmodulin 3///calmodulin 2///calmodulin 1
200755_s_at	0.00431653	0.000306262	-3.73576	-0.0777627	-0.519821	CALU	813	calumenin
209956_s_at	0.0261677	0.0031437	3.02402	-2.21462	0.395126	CAMK2B	816	calcium/calmodulin dependent protein kinase II beta
213547_at	5.17272e-05	1.21872e-06	5.15492	5.12733	0.529764	CAND2	23066	cullin associated and neddylation dissociated 2 (putative)
208853_s_at	0.120329	0.025094	-2.27288	-4.05321	-0.347081	CANX	821	calnexin
213798_s_at	2.91201e-05	6.11597e-07	-5.31598	5.78367	-0.576565	CAP1	10487	adenylate cyclase associated protein 1
207317_s_at	0.00503947	0.000374209	3.67823	-0.263589	0.320285	CASQ2	845	calsequestrin 2
208908_s_at	0.000281569	9.79294e-06	-4.65046	3.15092	-0.333281	CAST	831	calpastatin
201432_at	0.00379365	0.000260842	3.78145	0.0713193	0.345726	CAT	847	catalase
203065_s_at	0.00901269	0.000787493	-3.45911	-0.950798	-0.351686	CAV1	857	caveolin 1
209682_at	0.0190647	0.00206279	-3.16076	-1.83234	-0.384588	CBLB	868	Cbl proto-oncogene B
213626_at	0.00297252	0.000192761	3.86656	0.352703	0.325934	CBR4	84869	carbonyl reductase 4
209479_at	2.21493e-05	4.40343e-07	5.39185	6.09675	0.337676	CCDC28A	25901	coiled-coil domain containing 28A
203119_at	2.12715e-05	4.18119e-07	-5.40376	6.14612	-0.321178	CCDC86	79080	coiled-coil domain containing 86
210133_at	0.111578	0.0225114	-2.31623	-3.95966	-0.369199	CCL11	6356	C-C motif chemokine ligand 11
216598_s_at	0.00207826	0.000118822	-4.00025	0.804021	-0.929902	CCL2	6347	C-C motif chemokine ligand 2
204655_at	0.0118732	0.00112056	3.35192	-1.27484	0.384244	CCL5	6352	C-C motif chemokine ligand 5
208712_at	1.68219e-05	3.16312e-07	5.4677	6.41223	0.560493	CCND1	595	cyclin D1
200953_s_at	5.01407e-07	4.0431e-09	6.4263	10.5847	0.50611	CCND2	894	cyclin D2
208796_s_at	0.000675756	2.85975e-05	-4.37851	2.13995	-0.397784	CCNG1	900	cyclin G1
202769_at	0.000111964	3.17793e-06	4.92646	4.21683	0.510704	CCNG2	901	cyclin G2
208655_at	1.76808e-05	3.38811e-07	5.45199	6.34668	0.374536	CCNI	10983	cyclin I
220046_s_at	0.00125813	6.34626e-05	-4.16943	1.39104	-0.332041	CCNL1	57018	cyclin L1
201947_s_at	9.57369e-09	2.44895e-11	-7.48318	15.4925	-0.816505	CCT2	10576	chaperonin containing TCP1 subunit 2
208696_at	4.13335e-06	5.84305e-08	-5.84734	8.02564	-0.346065	CCT5	22948	chaperonin containing TCP1 subunit 5
201326_at	0.0239268	0.0027875	-3.06347	-2.10576	-0.304795	CCT6A	908	chaperonin containing TCP1 subunit 6A
201743_at	0.0628556	0.0100787	-2.62119	-3.25722	-0.466197	CD14	929	CD14 molecule
215049_x_at	3.04957e-08	1.20434e-10	-7.15894	13.9602	-1.58076	CD163	9332	CD163 molecule
208654_s_at	0.00140212	7.30185e-05	-4.13198	1.25958	-0.672671	CD164	8763	CD164 molecule
209543_s_at	0.0291053	0.00361948	2.97732	-2.34194	0.305509	CD34	947	CD34 molecule
201926_s_at	0.00543973	0.000412319	-3.65016	-0.353422	-0.330098	CD55	1604	CD55 molecule (Cromer blood group)
200985_s_at	1.06499e-07	5.66437e-10	-6.83945	12.4719	-0.458935	CD59	966	CD59 molecule
209619_at	0.00558393	0.000427008	3.64	-0.385829	0.56313	CD74	972	CD74 molecule
221556_at	0.0178984	0.00189563	3.1877	-1.75539	0.334345	CDC14B	8555	cell division cycle 14B
219343_at	3.74606e-05	8.30479e-07	-5.24483	5.49232	-0.718781	CDC37L1	55664	cell division cycle 37 like 1
218062_x_at	1.84944e-06	2.05005e-08	-6.07716	9.02825	-0.382789	CDC42EP4	23580	CDC42 effector protein 4
206898_at	0.0507284	0.00761279	-2.72197	-3.00837	-0.337983	CDH19	28513	cadherin 19
214797_s_at	0.00938754	0.000828668	3.44376	-0.997693	0.312383	CDK18	5129	cyclin dependent kinase 18
203252_at	3.32143e-06	4.33218e-08	-5.91338	8.31189	-0.657744	CDK2AP2	10263	cyclin dependent kinase 2 associated protein 2
202284_s_at	1.75814e-08	5.83863e-11	-7.30683	14.6566	-0.832352	CDKN1A	1026	cyclin dependent kinase inhibitor 1A
209112_at	0.00537042	0.00040586	3.65474	-0.338803	0.440057	CDKN1B	1027	cyclin dependent kinase inhibitor 1B
213348_at	0.0231644	0.00267062	3.07744	-2.06693	0.332876	CDKN1C	1028	cyclin dependent kinase inhibitor 1C
213554_s_at	5.62405e-07	4.71973e-09	-6.39336	10.4362	-0.397811	CDV3	55573	CDV3 homolog
212501_at	0.000143156	4.24655e-06	-4.85622	3.94192	-0.652874	CEBPB	1051	CCAAT/enhancer binding protein beta
213006_at	0.00162853	8.8279e-05	-4.08095	1.08186	-0.349684	CEBPD	1052	CCAAT/enhancer binding protein delta
204203_at	1.23016e-06	1.25319e-08	-6.18386	9.49983	-0.592739	CEBPG	1054	CCAAT/enhancer binding protein gamma
219505_at	0.00052957	2.11101e-05	4.45654	2.42588	0.626628	CECR1	51816	cat eye syndrome chromosome region, candidate 1
203494_s_at	0.00155054	8.27355e-05	4.09843	1.14256	0.322269	CEP57	9702	centrosomal protein 57
212675_s_at	6.01329e-05	1.4852e-06	5.10823	4.93929	0.556247	CEP68	23177	centrosomal protein 68
209662_at	0.00657616	0.000524724	3.57978	-0.576401	0.38702	CETN3	1070	centrin 3
217957_at	1.88952e-05	3.65406e-07	5.43468	6.27461	0.436838	CFAP20	29105	cilia and flagella associated protein 20
213800_at	0.000554804	2.24667e-05	4.4406	2.36718	0.750664	CFH	3075	complement factor H
215388_s_at	0.00196699	0.000110783	4.01937	0.869482	0.500304	CFHR1	3078	complement factor H related 1///complement factor H
208485_x_at	0.00924379	0.000812248	-3.44979	-0.979281	-0.366311	CFLAR	8837	CASP8 and FADD like apoptosis regulator
206861_s_at	1.15982e-06	1.13989e-08	-6.20431	9.59065	-0.338305	CGGBP1	8545	CGG triplet repeat binding protein 1
204258_at	0.0136374	0.00133234	-3.29846	-1.43341	-0.30081	CHD1	1105	chromodomain helicase DNA binding protein 1
219492_at	0.0114769	0.00107388	-3.36497	-1.23582	-0.347315	CHIC2	26511	cysteine rich hydrophobic domain 2
210069_at	0.00372789	0.00025492	3.78795	0.0926619	0.628891	CHKB-CPT1B	386593	CHKB-CPT1B readthrough (NMD candidate)///carnitine palmitoyltransferase 1B
218085_at	0.00354289	0.000239129	3.80603	0.152112	0.358113	CHMP5	51510	charged multivesicular body protein 5
218566_s_at	0.00143298	7.51118e-05	-4.1244	1.2331	-0.444322	CHORDC1	26973	cysteine and histidine rich domain containing 1
209763_at	0.157148	0.0371166	2.11166	-4.38704	0.317936	CHRDL1	91851	chordin like 1
206227_at	0.0203389	0.0022453	3.13358	-1.90945	0.370113	CILP	8483	cartilage intermediate layer protein
200810_s_at	0.00159211	8.58824e-05	4.08837	1.10762	0.373287	CIRBP	1153	cold inducible RNA binding protein
207980_s_at	0.0295806	0.00370613	-2.96943	-2.36329	-0.46232	CITED2	10370	Cbp/p300 interacting transactivator with Glu/Asp rich carboxy-terminal domain 2
204170_s_at	0.00280413	0.000178821	-3.88749	0.42263	-0.308892	CKS2	1164	CDC28 protein kinase regulatory subunit 2
206207_at	0.159294	0.0379595	2.10216	-4.40601	0.329971	CLC	1178	Charcot-Leyden crystal galectin
208925_at	0.0177187	0.00186826	-3.19232	-1.74214	-0.397965	CLDND1	56650	claudin domain containing 1
205830_at	0.00798515	0.000672626	3.5063	-0.805572	0.4729	CLGN	1047	calmegin
208659_at	0.000936747	4.351e-05	-4.26922	1.7453	-0.380016	CLIC1	1192	chloride intracellular channel 1
221881_s_at	1.88952e-05	3.65473e-07	-5.43464	6.27444	-0.838899	CLIC4	25932	chloride intracellular channel 4
213317_at	0.00158175	8.50509e-05	4.091	1.11672	0.41969	CLIC5	53405	chloride intracellular channel 5
210716_s_at	2.8534e-06	3.53425e-08	-5.95814	8.50673	-0.516321	CLIP1	6249	CAP-Gly domain containing linker protein 1
206284_x_at	0.00322288	0.000212683	-3.83902	0.261139	-0.31287	CLTB	1212	clathrin light chain B
218728_s_at	0.000286579	1.00016e-05	-4.6452	3.131	-0.511527	CNIH4	29097	cornichon family AMPA receptor auxiliary protein 4
203951_at	3.05973e-11	2.47162e-14	-8.85286	22.1332	-1.4014	CNN1	1264	calponin 1
202162_s_at	0.00256488	0.000157706	-3.92237	0.539761	-0.350576	CNOT8	9337	CCR4-NOT transcription complex subunit 8
220647_s_at	0.000105328	2.94008e-06	-4.94522	4.29064	-0.343579	COA4	51287	cytochrome c oxidase assembly factor 4 homolog
213050_at	0.000503797	1.98281e-05	-4.47254	2.48493	-0.384305	COBL	23242	cordon-bleu WH2 repeat protein
212865_s_at	2.19448e-06	2.56054e-08	6.02869	8.81529	0.575853	COL14A1	7373	collagen type XIV alpha 1 chain
203477_at	6.57476e-07	5.6651e-09	6.3544	10.2611	1.12558	COL15A1	1306	collagen type XV alpha 1 chain
204345_at	3.11869e-05	6.62003e-07	5.29761	5.70823	0.495755	COL16A1	1307	collagen type XVI alpha 1 chain
202310_s_at	1.33337e-06	1.37627e-08	6.16361	9.41004	1.32169	COL1A1	1277	collagen type I alpha 1 chain
202404_s_at	2.82211e-06	3.43218e-08	5.96457	8.53478	1.08464	COL1A2	1278	collagen type I alpha 2 chain
208096_s_at	9.86648e-07	9.077e-09	6.25336	9.809	0.880147	COL21A1	81578	collagen type XXI alpha 1 chain
211161_s_at	5.58201e-07	4.6594e-09	6.3961	10.4485	1.22932	COL3A1	1281	collagen type III alpha 1 chain
212488_at	6.85169e-06	1.04494e-07	5.71802	7.46983	0.516233	COL5A1	1289	collagen type V alpha 1 chain
221729_at	0.00429732	0.00030432	3.73758	-0.0718597	0.408947	COL5A2	1290	collagen type V alpha 2 chain
213428_s_at	4.39209e-06	6.28765e-08	5.83109	7.9555	0.451494	COL6A1	1291	collagen type VI alpha 1 chain
219873_at	3.2138e-06	4.16815e-08	5.92188	8.34883	0.494869	COLEC11	78989	collectin subfamily member 11
221019_s_at	0.00125813	6.33736e-05	4.16981	1.39236	0.37497	COLEC12	81035	collectin subfamily member 12
209883_at	4.51861e-05	1.03014e-06	5.19443	5.28727	0.373053	COLGALT2	23127	collagen beta(1-O)galactosyltransferase 2
218048_at	1.30996e-05	2.29271e-07	5.541	6.71931	0.309549	COMMD3	23412	COMM domain containing 3
218351_at	0.00186011	0.000104346	4.03566	0.925439	0.343076	COMMD8	54951	COMM domain containing 8
205713_s_at	0.00224826	0.000131164	3.97317	0.711717	0.51045	COMP	1311	cartilage oligomeric matrix protein
214336_s_at	0.00384269	0.0002654	-3.77653	0.0552221	-0.440601	COPA	1314	coatomer protein complex subunit alpha
220356_at	0.00566797	0.000434452	3.63497	-0.401825	0.850092	CORIN	10699	corin, serine peptidase
221676_s_at	0.0032713	0.000217128	-3.83321	0.24189	-0.372507	CORO1C	23603	coronin 1C
201597_at	0.000242822	8.17288e-06	4.69543	3.32193	0.32851	COX7A2	1347	cytochrome c oxidase subunit 7A2
201117_s_at	4.67038e-07	3.5631e-09	6.45316	10.7059	0.643426	CPE	1363	carboxypeptidase E
206100_at	9.18283e-06	1.50004e-07	-5.6369	7.12439	-0.491057	CPM	1368	carboxypeptidase M
202119_s_at	0.0171188	0.00177925	3.20779	-1.69764	0.305496	CPNE3	8895	copine 3
203501_at	0.000887918	4.05247e-05	4.28785	1.81208	0.491195	CPQ	10404	carboxypeptidase Q
207630_s_at	0.00700243	0.000569735	-3.55554	-0.652413	-0.365622	CREM	1390	cAMP responsive element modulator
221541_at	0.0182217	0.00193975	-3.18038	-1.77635	-0.345879	CRISPLD2	83716	cysteine rich secretory protein LCCL domain containing 2
212695_at	4.31878e-08	1.7831e-10	7.0784	13.5829	0.512851	CRY2	1408	cryptochrome circadian clock 2
205489_at	2.0886e-12	1.40596e-15	9.4127	24.8918	0.928052	CRYM	1428	crystallin mu
209981_at	2.1937e-06	2.5301e-08	-6.0313	8.82675	-0.654494	CSDC2	27254	cold shock domain containing C2
203104_at	0.0219907	0.00249187	3.09994	-2.00409	0.333594	CSF1R	1436	colony stimulating factor 1 receptor
201487_at	0.0562507	0.00871668	-2.67366	-3.12866	-0.402986	CTSC	1075	cathepsin C
203657_s_at	0.000282271	9.83003e-06	4.64951	3.14735	0.325478	CTSF	8722	cathepsin F
202450_s_at	1.15836e-07	6.33565e-10	6.81615	12.3643	0.543786	CTSK	1513	cathepsin K
203758_at	9.04212e-06	1.46894e-07	5.64162	7.14441	0.424459	CTSO	1519	cathepsin O
207614_s_at	0.00166065	9.05483e-05	-4.07409	1.0581	-0.315453	CUL1	8454	cullin 1
214743_at	0.0100102	0.000903398	-3.41765	-1.07708	-0.327386	CUX1	1523	cut like homeobox 1
205898_at	0.00758826	0.000629318	3.52609	-0.744204	0.388795	CX3CR1	1524	C-X3-C motif chemokine receptor 1
209687_at	3.67151e-07	2.73202e-09	6.50946	10.9608	0.905438	CXCL12	6387	C-X-C motif chemokine ligand 12
218002_s_at	0.0403951	0.00561974	2.82815	-2.73744	0.316239	CXCL14	9547	C-X-C motif chemokine ligand 14
209774_x_at	0.115928	0.0238536	-2.29319	-4.00959	-0.482957	CXCL2	2920	C-X-C motif chemokine ligand 2
211506_s_at	0.00278951	0.000177318	-3.88984	0.430493	-0.446185	CXCL8	3576	C-X-C motif chemokine ligand 8
215121_x_at	0.0891381	0.0163962	2.43967	-3.68461	0.591559	CYAT1	100290481	immunoglobulin lambda light chain-like///immunoglobulin lambda variable 1-44///immunoglobulin lambda constant 1
205073_at	0.000242837	8.18429e-06	4.69508	3.32061	0.444598	CYP2J2	1573	cytochrome P450 family 2 subfamily J member 2
220331_at	1.68219e-05	3.16075e-07	5.46787	6.41294	0.376303	CYP46A1	10858	cytochrome P450 family 46 subfamily A member 1
210096_at	6.10353e-08	2.93083e-10	-6.976	13.1051	-1.41433	CYP4B1	1580	cytochrome P450 family 4 subfamily B member 1
201289_at	0.000238093	7.99236e-06	-4.70096	3.34306	-0.909582	CYR61	3491	cysteine rich angiogenic inducer 61
218443_s_at	1.51137e-05	2.75387e-07	-5.49932	6.54441	-0.396147	DAZAP1	26528	DAZ associated protein 1
212595_s_at	0.09026	0.0166654	-2.43344	-3.69881	-0.310742	DAZAP2	9802	DAZ associated protein 2
222101_s_at	3.2316e-05	6.96121e-07	5.28594	5.66037	0.358603	DCHS1	8642	dachsous cadherin-related 1
209335_at	8.43418e-06	1.32097e-07	5.66549	7.24584	0.727401	DCN	1634	decorin
219116_s_at	0.00220671	0.000128443	3.97893	0.731293	0.444594	DCUN1D2	55208	defective in cullin neddylation 1 domain containing 2
212690_at	0.000172808	5.31227e-06	4.80157	3.72974	0.43993	DDHD2	23259	DDHD domain containing 2
208718_at	0.000236351	7.89859e-06	4.70389	3.35422	0.33597	DDX17	10521	DEAD-box helicase 17
208152_s_at	8.30739e-05	2.18468e-06	-5.01646	4.57257	-0.488172	DDX21	9188	DEAD-box helicase 21
201584_s_at	9.67308e-09	2.51779e-11	-7.47757	15.4658	-0.717809	DDX39A	10212	DEAD-box helicase 39A
212515_s_at	0.000714954	3.07055e-05	-4.3601	2.07301	-0.64125	DDX3X	1654	DEAD-box helicase 3, X-linked
219696_at	0.0002336	7.75012e-06	4.70859	3.37218	0.511529	DENND1B	163486	DENN domain containing 1B
219402_s_at	4.31878e-08	1.76621e-10	-7.08036	13.592	-0.545857	DERL1	79139	derlin 1
218333_at	0.00103537	4.94384e-05	-4.23561	1.62534	-0.301784	DERL2	51009	derlin 2
219641_at	0.00077837	3.46142e-05	4.32899	1.96029	0.302303	DET1	55070	de-etiolated homolog 1 (Arabidopsis)
208072_s_at	0.00333634	0.000222674	-3.82612	0.218422	-0.402548	DGKD	8527	diacylglycerol kinase delta
200862_at	8.84919e-07	8.04998e-09	-6.27916	9.92412	-0.422718	DHCR24	1718	24-dehydrocholesterol reductase
201386_s_at	4.55606e-05	1.05094e-06	-5.18974	5.26824	-0.418385	DHX15	1665	DEAH-box helicase 15
212107_s_at	0.000111964	3.17532e-06	-4.92666	4.21761	-0.451327	DHX9	1660	DEAH-box helicase 9
210802_s_at	5.49444e-05	1.31918e-06	-5.13624	5.052	-0.464349	DIMT1	27292	DIM1 dimethyladenosine transferase 1 homolog
203700_s_at	0.000209783	6.79851e-06	4.74096	3.49615	0.466891	DIO2	1734	deiodinase, iodothyronine, type II
211150_s_at	0.0653855	0.0106067	-2.60255	-3.30233	-0.345242	DLAT	1737	dihydrolipoamide S-acetyltransferase
209095_at	0.0166028	0.00170923	3.22048	-1.66103	0.318132	DLD	1738	dihydrolipoamide dehydrogenase
217208_s_at	0.000105938	2.96661e-06	-4.94306	4.28212	-0.380664	DLG1	1739	discs large MAGUK scaffold protein 1
203881_s_at	0.11293	0.0229341	2.30885	-3.97571	0.353947	DMD	1756	dystrophin
200881_s_at	0.00042177	1.58048e-05	-4.53019	2.69884	-0.49374	DNAJA1	3301	DnaJ heat shock protein family (Hsp40) member A1
200666_s_at	0.00479057	0.00035	-3.6975	-0.201596	-0.508636	DNAJB1	3337	DnaJ heat shock protein family (Hsp40) member B1
203811_s_at	0.00244632	0.000148099	-3.93975	0.598388	-0.586783	DNAJB4	11080	DnaJ heat shock protein family (Hsp40) member B4
207453_s_at	0.000809686	3.63728e-05	-4.31608	1.91369	-0.520816	DNAJB5	25822	DnaJ heat shock protein family (Hsp40) member B5
213271_s_at	6.31388e-05	1.56976e-06	5.09512	4.88665	0.307937	DOPEY1	23033	dopey family member 1
213071_at	1.01768e-06	9.50067e-09	6.24355	9.76526	0.747357	DPT	1805	dermatopontin
200762_at	0.00152911	8.11803e-05	4.10354	1.16033	0.425798	DPYSL2	1808	dihydropyrimidinase like 2
201431_s_at	1.08449e-10	1.36274e-13	8.51765	20.4897	0.738111	DPYSL3	1809	dihydropyrimidinase like 3
207324_s_at	0.00491898	0.000362693	3.68724	-0.23462	0.409338	DSC1	1823	desmocollin 1
217901_at	0.00275515	0.000174214	3.89475	0.446951	0.354622	DSG2	1829	desmoglein 2
205741_s_at	5.66924e-05	1.38146e-06	5.12535	5.00813	0.430685	DTNA	1837	dystrobrevin alpha
201044_x_at	5.28568e-05	1.25245e-06	-5.14848	5.10137	-0.581654	DUSP1	1843	dual specificity phosphatase 1
201538_s_at	0.075067	0.0128385	-2.53204	-3.4705	-0.359538	DUSP3	1845	dual specificity phosphatase 3
209457_at	0.00256488	0.00015758	-3.92259	0.540504	-0.535587	DUSP5	1847	dual specificity phosphatase 5
208956_x_at	0.0334865	0.00440015	2.91175	-2.5179	0.320027	DUT	1854	deoxyuridine triphosphatase
221511_x_at	9.71221e-05	2.65873e-06	4.96941	4.38611	0.346719	DYX1C1-CCPG1	100533483	DYX1C1-CCPG1 readthrough (NMD candidate)///cell cycle progression 1
213186_at	2.2651e-07	1.5451e-09	6.62968	11.508	0.594785	DZIP3	9666	DAZ interacting zinc finger protein 3
201135_at	0.000355447	1.29207e-05	4.58104	2.88904	0.307951	ECHS1	1892	enoyl-CoA hydratase, short chain 1
206101_at	1.7351e-08	5.68425e-11	7.31229	14.6823	0.772652	ECM2	1842	extracellular matrix protein 2
204464_s_at	9.36585e-05	2.53449e-06	4.9809	4.43154	0.796045	EDNRA	1909	endothelin receptor type A
204273_at	3.20495e-05	6.8319e-07	-5.29029	5.67822	-0.500301	EDNRB	1910	endothelin receptor type B
204905_s_at	0.00103365	4.93099e-05	-4.2363	1.62778	-0.405243	EEF1E1	9521	eukaryotic translation elongation factor 1 epsilon 1
220006_at	0.000209971	6.82221e-06	4.7401	3.49286	0.3051	EFCC1	79825	EF-hand and coiled-coil domain containing 1
201842_s_at	0.0205962	0.00228876	3.12741	-1.92687	0.506538	EFEMP1	2202	EGF containing fibulin like extracellular matrix protein 1
206580_s_at	1.51137e-05	2.73754e-07	5.50067	6.55008	0.374655	EFEMP2	30008	EGF containing fibulin like extracellular matrix protein 2
221497_x_at	1.55345e-05	2.84556e-07	-5.49185	6.51316	-0.382451	EGLN1	54583	egl-9 family hypoxia inducible factor 1
218935_at	5.80417e-08	2.70894e-10	6.99225	13.1808	0.612899	EHD3	30845	EH domain containing 3
211698_at	0.0621639	0.0099315	2.62654	-3.24422	0.362496	EID1	23741	EP300 interacting inhibitor of differentiation 1
201018_at	0.000455003	1.73325e-05	-4.50679	2.61179	-0.495269	EIF1AX	1964	eukaryotic translation initiation factor 1A, X-linked
204409_s_at	0.111401	0.0224621	2.3171	-3.95777	1.19493	EIF1AY	9086	eukaryotic translation initiation factor 1A, Y-linked
213294_at	0.000910382	4.1836e-05	4.27951	1.78216	0.410677	EIF2AK2	5610	eukaryotic translation initiation factor 2 alpha kinase 2
218696_at	0.00271889	0.000170823	-3.90022	0.465273	-0.436865	EIF2AK3	9451	eukaryotic translation initiation factor 2 alpha kinase 3
201143_s_at	0.00182517	0.000101731	-4.04255	0.949173	-0.312408	EIF2S1	1965	eukaryotic translation initiation factor 2 subunit alpha
208726_s_at	8.61276e-05	2.28818e-06	-5.00539	4.52861	-0.362482	EIF2S2	8894	eukaryotic translation initiation factor 2 subunit beta
211501_s_at	5.91316e-05	1.45686e-06	-5.11279	4.9576	-0.438797	EIF3B	8662	eukaryotic translation initiation factor 3 subunit B
208756_at	2.20066e-07	1.47151e-09	-6.63994	11.5548	-0.328245	EIF3I	8668	eukaryotic translation initiation factor 3 subunit I
208985_s_at	0.0004295	1.61523e-05	-4.52468	2.67832	-0.367685	EIF3J	8669	eukaryotic translation initiation factor 3 subunit J
201435_s_at	0.00434183	0.000308446	-3.73373	-0.0843598	-0.384594	EIF4E	1977	eukaryotic translation initiation factor 4E
221539_at	4.97924e-07	3.91046e-09	-6.43339	10.6167	-0.425952	EIF4EBP1	1978	eukaryotic translation initiation factor 4E binding protein 1
208624_s_at	0.000185978	5.83399e-06	-4.77861	3.64101	-0.374412	EIF4G1	1981	eukaryotic translation initiation factor 4 gamma 1
208708_x_at	0.0116612	0.00109637	-3.35862	-1.25483	-0.335958	EIF5	1983	eukaryotic translation initiation factor 5
201025_at	0.00115194	5.64518e-05	-4.20054	1.50084	-0.402314	EIF5B	9669	eukaryotic translation initiation factor 5B
221773_at	0.0916101	0.0170369	2.42498	-3.71802	0.300462	ELK3	2004	ELK3, ETS transcription factor
214446_at	5.42877e-07	4.48276e-09	-6.40433	10.4856	-0.718237	ELL2	22936	elongation factor for RNA polymerase II 2
208788_at	0.0343152	0.00455369	-2.90013	-2.54874	-0.366302	ELOVL5	60481	ELOVL fatty acid elongase 5
203584_at	0.0381462	0.00523498	2.85256	-2.6739	0.308092	EMC2	9694	ER membrane protein complex subunit 2
201324_at	0.0179742	0.00190608	-3.18595	-1.7604	-0.433965	EMP1	2012	epithelial membrane protein 1
203729_at	0.000603023	2.49783e-05	-4.41339	2.26735	-0.469425	EMP3	2014	epithelial membrane protein 3
217820_s_at	0.0822358	0.0146698	-2.48198	-3.58741	-0.352568	ENAH	55740	enabled homolog (Drosophila)
201231_s_at	0.00237727	0.000142187	-3.95098	0.636396	-0.360748	ENO1	2023	enolase 1
209392_at	0.00773205	0.000644713	3.51891	-0.766494	0.494598	ENPP2	5168	ectonucleotide pyrophosphatase/phosphodiesterase 2
204160_s_at	0.00756789	0.00062729	-3.52705	-0.741226	-0.384663	ENPP4	22875	ectonucleotide pyrophosphatase/phosphodiesterase 4 (putative)
221487_s_at	0.0845067	0.0152418	-2.46749	-3.62086	-0.38726	ENSA	2029	endosulfine alpha
200879_s_at	0.159041	0.0378206	-2.10371	-4.40292	-0.320525	EPAS1	2034	endothelial PAS domain protein 1
201719_s_at	9.45253e-06	1.55259e-07	5.62915	7.09151	0.421587	EPB41L2	2037	erythrocyte membrane protein band 4.1 like 2
206070_s_at	0.00084251	3.80364e-05	4.30442	1.87165	0.384935	EPHA3	2042	EPH receptor A3
209368_at	1.7539e-05	3.31983e-07	5.45665	6.3661	0.482553	EPHX2	2053	epoxide hydrolase 2
202909_at	0.00962072	0.000856595	3.43375	-1.02818	0.311462	EPM2AIP1	9852	EPM2A interacting protein 1
221543_s_at	0.00286052	0.000183059	3.88097	0.400806	0.434798	ERLIN2	11160	ER lipid raft associated 2
201573_s_at	1.66207e-05	3.088e-07	-5.47319	6.43515	-0.436785	ETF1	2107	eukaryotic translation termination factor 1
202942_at	0.00297992	0.000193642	3.86528	0.348455	0.371884	ETFB	2109	electron transfer flavoprotein beta subunit
221008_s_at	0.0322885	0.00418477	-2.9287	-2.47274	-0.527806	ETNPPL	64850	ethanolamine-phosphate phospho-lyase
201329_s_at	0.000164205	4.96674e-06	-4.81803	3.79345	-0.673975	ETS2	2114	ETS proto-oncogene 2, transcription factor
217838_s_at	2.05147e-08	7.18102e-11	7.26465	14.4575	0.56992	EVL	51466	Enah/Vasp-like
205200_at	0.000346535	1.25346e-05	4.58867	2.91769	0.670248	EXOSC7	23016	exosome component 7///C-type lectin domain family 3 member B
201995_at	0.000609965	2.53753e-05	4.40934	2.2525	0.395935	EXT1	2131	exostosin glycosyltransferase 1
203249_at	1.01768e-06	9.5452e-09	6.24255	9.76078	0.351818	EZH1	2145	enhancer of zeste 1 polycomb repressive complex 2 subunit
208621_s_at	0.0360103	0.0048575	-2.87816	-2.60675	-0.383585	EZR	7430	ezrin
203989_x_at	0.00493027	0.000364189	3.68605	-0.238436	0.339231	F2R	2149	coagulation factor II thrombin receptor
204363_at	0.00278951	0.000177388	3.88973	0.430126	0.491238	F3	2152	coagulation factor III, tissue factor
204714_s_at	0.113995	0.0232921	2.30268	-3.98907	0.397705	F5	2153	coagulation factor V
203274_at	0.00028013	9.68516e-06	4.65322	3.16138	0.316731	F8A3	474384	coagulation factor VIII-associated 3///coagulation factor VIII-associated 2///coagulation factor VIII-associated 1
204257_at	9.65769e-08	4.98422e-10	-6.86603	12.5948	-0.590817	FADS3	3995	fatty acid desaturase 3
221249_s_at	0.000442175	1.67679e-05	4.5152	2.64303	0.307923	FAM117A	81558	family with sequence similarity 117 member A
217967_s_at	0.00073795	3.21568e-05	4.34813	2.02956	0.438467	FAM129A	116496	family with sequence similarity 129 member A
218532_s_at	1.58367e-07	9.42172e-10	6.73337	11.983	0.827474	FAM134B	54463	family with sequence similarity 134 member B
202973_x_at	7.9176e-08	3.94405e-10	6.91458	12.8197	0.723524	FAM13A	10144	family with sequence similarity 13 member A
220942_x_at	3.25502e-05	7.04379e-07	5.2832	5.64913	0.334852	FAM162A	26355	family with sequence similarity 162 member A
218074_at	0.000303921	1.06794e-05	-4.62882	3.06902	-0.351519	FAM96B	51647	family with sequence similarity 96 member B
209955_s_at	1.51137e-05	2.74296e-07	5.50022	6.5482	0.370185	FAP	2191	fibroblast activation protein alpha
212218_s_at	0.000938995	4.36566e-05	-4.26834	1.74214	-0.753558	FASN	2194	fatty acid synthase
219002_at	0.00237727	0.000142425	3.95052	0.634837	0.374384	FASTKD1	79675	FAST kinase domains 1
202994_s_at	4.77394e-08	2.12099e-10	7.0427	13.416	0.790518	FBLN1	2192	fibulin 1
203886_s_at	8.50187e-06	1.33921e-07	5.66241	7.23274	0.622625	FBLN2	2199	fibulin 2
203088_at	0.0472768	0.00691513	2.7559	-2.92276	0.336794	FBLN5	10516	fibulin 5
202766_s_at	5.21369e-05	1.23071e-06	5.15261	5.11802	0.592256	FBN1	2200	fibrillin 1
212987_at	6.64254e-05	1.67532e-06	5.07969	4.82479	0.440341	FBXO9	26268	F-box protein 9
204232_at	0.0414652	0.00582817	-2.81556	-2.77003	-0.407603	FCER1G	2207	Fc fragment of IgE receptor Ig
204006_s_at	0.00105252	5.05574e-05	-4.22971	1.60433	-0.499711	FCGR3B	2215	Fc fragment of IgG receptor IIIb///Fc fragment of IgG receptor IIIa
205866_at	1.08449e-10	1.35008e-13	-8.51948	20.4987	-1.18442	FCN3	8547	ficolin 3
208647_at	0.0363393	0.00490874	2.87458	-2.61617	0.322608	FDFT1	2222	farnesyl-diphosphate farnesyltransferase 1
212373_at	0.0111014	0.00102729	-3.37854	-1.19512	-0.322941	FEM1B	10116	fem-1 homolog B
209210_s_at	0.00442235	0.000315159	-3.72758	-0.104339	-0.338756	FERMT2	10979	fermitin family member 2
205117_at	9.12806e-11	9.83142e-14	8.58189	20.804	0.743439	FGF1	2246	fibroblast growth factor 1
207501_s_at	0.0316469	0.00405332	2.93944	-2.444	0.569913	FGF12	2257	fibroblast growth factor 12
208438_s_at	0.000986163	4.6573e-05	-4.25134	1.6814	-0.304594	FGR	2268	FGR proto-oncogene, Src family tyrosine kinase
210299_s_at	0.00357816	0.000242152	-3.80248	0.14043	-0.741971	FHL1	2273	four and a half LIM domains 1
202949_s_at	0.0685496	0.0113147	2.57885	-3.35933	0.334276	FHL2	2274	four and a half LIM domains 2
218980_at	1.18339e-07	6.53219e-10	6.80979	12.3349	0.736338	FHOD3	80206	formin homology 2 domain containing 3
219117_s_at	0.0710736	0.0119163	-2.55973	-3.40496	-0.303549	FKBP11	51303	FK506 binding protein 11
200894_s_at	4.00797e-06	5.61185e-08	-5.85627	8.06426	-0.516392	FKBP4	2288	FK506 binding protein 4
204560_at	3.24679e-10	5.24545e-13	-8.25159	19.192	-1.60501	FKBP5	2289	FK506 binding protein 5
212169_at	7.51543e-07	6.54307e-09	6.32359	10.1229	0.413205	FKBP9	11328	FK506 binding protein 9
212025_s_at	6.47674e-05	1.62478e-06	-5.08695	4.8539	-0.473711	FLII	2314	FLII, actin remodeling protein
207876_s_at	2.03448e-08	7.03025e-11	-7.26898	14.4779	-1.16442	FLNC	2318	filamin C
202709_at	1.49307e-05	2.6869e-07	5.50492	6.5679	0.643839	FMOD	2331	fibromodulin
215245_x_at	0.0658163	0.010712	2.59894	-3.31105	0.343144	FMR1	2332	fragile X mental retardation 1
215017_s_at	0.0456898	0.0066229	2.77105	-2.88425	0.324697	FNBP1L	54874	formin binding protein 1 like
209189_at	0.0722629	0.0121935	-2.55121	-3.42519	-0.628527	FOS	2353	Fos proto-oncogene, AP-1 transcription factor subunit
204420_at	1.20425e-06	1.21057e-08	-6.19133	9.53298	-0.833779	FOSL1	8061	FOS like 1, AP-1 transcription factor subunit
218880_at	0.0156805	0.00159528	-3.24221	-1.59806	-0.304084	FOSL2	2355	FOS like 2, AP-1 transcription factor subunit
210655_s_at	0.0426169	0.00604742	-2.80275	-2.80306	-0.339204	FOXO3B	2310	forkhead box O3B pseudogene///forkhead box O3
220415_at	8.19926e-05	2.14153e-06	5.02123	4.59152	0.715849	FPGT-TNNI3K	100526835	FPGT-TNNI3K readthrough///TNNI3 interacting kinase
205119_s_at	4.13053e-05	9.32395e-07	-5.21778	5.38214	-0.457616	FPR1	2357	formyl peptide receptor 1
213056_at	0.00109588	5.33604e-05	4.21545	1.55368	0.381302	FRMD4B	23150	FERM domain containing 4B
203697_at	3.07103e-10	4.82368e-13	8.26818	19.2727	1.01266	FRZB	2487	frizzled-related protein
210933_s_at	0.0035108	0.00023649	3.80916	0.162429	0.316187	FSCN1	6624	fascin actin-bundling protein 1
213187_x_at	0.020497	0.00227203	-3.12977	-1.9202	-0.495239	FTL	2512	ferritin light chain
209702_at	1.16242e-08	3.2343e-11	7.42685	15.2248	0.314704	FTO	79068	fat mass and obesity associated
205324_s_at	0.000315633	1.12468e-05	-4.61587	3.0201	-0.352497	FTSJ1	24140	FtsJ RNA methyltransferase homolog 1 (E. coli)
202838_at	0.000604511	2.5067e-05	4.41248	2.26401	0.351795	FUCA1	2517	fucosidase, alpha-L- 1, tissue
205384_at	6.36891e-05	1.58916e-06	5.09221	4.87497	0.522998	FXYD1	5348	FXYD domain containing ion transport regulator 1
217897_at	4.24164e-06	6.01516e-08	5.84091	7.99788	0.46802	FXYD6	53826	FXYD domain containing ion transport regulator 6
218204_s_at	0.000134262	3.91645e-06	4.87589	4.01864	0.476054	FYCO1	79443	FYVE and coiled-coil domain containing 1
204451_at	0.00121684	6.0834e-05	4.18069	1.43071	0.469129	FZD1	8321	frizzled class receptor 1
203706_s_at	5.57701e-08	2.52784e-10	7.00653	13.2473	0.870561	FZD7	8324	frizzled class receptor 7
209304_x_at	0.00153787	8.18521e-05	-4.10132	1.15261	-0.55451	GADD45B	4616	growth arrest and DNA damage inducible beta
219013_at	0.000527299	2.08714e-05	4.45945	2.43659	0.391054	GALNT11	63917	polypeptide N-acetylgalactosaminyltransferase 11
219377_at	0.000503797	1.97776e-05	-4.47319	2.48734	-0.336895	GAREM1	64762	GRB2 associated regulator of MAPK1 subtype 1
204457_s_at	0.0264336	0.0031875	3.01945	-2.22713	0.38745	GAS1	2619	growth arrest specific 1
210002_at	0.00780759	0.000655267	3.51408	-0.781467	0.482135	GATA6	2627	GATA binding protein 6
216733_s_at	0.0496231	0.00740198	2.73191	-2.98338	0.378532	GATM	2628	glycine amidinotransferase
201816_s_at	0.0036393	0.000247596	3.7962	0.119759	0.357523	GBAS	2631	glioblastoma amplified sequence
203282_at	0.000738972	3.22345e-05	-4.3475	2.02729	-0.397204	GBE1	2632	glucan (1,4-alpha-), branching enzyme 1
203925_at	0.000750701	3.29819e-05	-4.34155	2.00572	-0.525761	GCLM	2730	glutamate-cysteine ligase modifier subunit
200008_s_at	0.0861683	0.0156575	-2.45727	-3.64437	-0.313861	GDI2	2665	GDP dissociation inhibitor 2
202721_s_at	0.000459422	1.75662e-05	-4.50339	2.59915	-0.320692	GFPT1	2673	glutamine--fructose-6-phosphate transaminase 1
205100_at	0.00404612	0.000283458	-3.75783	-0.00592629	-0.345095	GFPT2	9945	glutamine-fructose-6-phosphate transaminase 2
205582_s_at	1.06675e-05	1.80001e-07	-5.59579	6.95029	-0.342926	GGT5	2687	gamma-glutamyltransferase 5
205498_at	0.0100439	0.000907905	3.41614	-1.08166	0.467803	GHR	2690	growth hormone receptor
219777_at	0.0224501	0.00255804	3.09144	-2.02787	0.355628	GIMAP6	474344	GTPase, IMAP family member 6
201667_at	3.84968e-06	5.30382e-08	5.86875	8.11827	0.693284	GJA1	2697	gap junction protein alpha 1
219933_at	1.26578e-09	2.49941e-12	-7.94144	17.689	-0.751532	GLRX2	51022	glutaredoxin 2
209080_x_at	7.86736e-07	6.95539e-09	-6.3105	10.0643	-0.471484	GLRX3	10539	glutaredoxin 3
221447_s_at	1.72782e-08	5.53231e-11	7.3178	14.7084	0.429486	GLT8D2	83468	glycosyltransferase 8 domain containing 2
215001_s_at	1.99809e-06	2.25966e-08	-6.05596	8.93501	-0.74058	GLUL	2752	glutamate-ammonia ligase
212414_s_at	0.00246329	0.000149569	3.93702	0.589174	0.512676	GLYR1	84656	glyoxylate reductase 1 homolog///septin 6
200744_s_at	0.004484	0.000321445	-3.72192	-0.122662	-0.429069	GNB1	2782	G protein subunit beta 1
203676_at	0.0757414	0.0130116	-2.52704	-3.48226	-0.311135	GNS	2799	glucosamine (N-acetyl)-6-sulfatase
213737_x_at	0.00196382	0.000110516	4.02002	0.871734	0.421506	GOLGA8N	643699	golgin A8 family member N
218193_s_at	7.33971e-07	6.35715e-09	-6.32976	10.1505	-0.58255	GOLT1B	51026	golgi transport 1B
200708_at	0.000402981	1.49922e-05	4.54354	2.74865	0.308392	GOT2	2806	glutamic-oxaloacetic transaminase 2
206236_at	1.71833e-06	1.8418e-08	-6.10045	9.13086	-0.397793	GPR4	2828	G protein-coupled receptor 4
204793_at	1.06816e-06	1.01624e-08	6.22906	9.70071	0.694763	GPRASP1	9737	G protein-coupled receptor associated sorting protein 1
200736_s_at	0.0088216	0.000764066	-3.46818	-0.922998	-0.322015	GPX1	2876	glutathione peroxidase 1
201348_at	0.000560635	2.27696e-05	-4.43717	2.35456	-0.737346	GPX3	2878	glutathione peroxidase 3
218706_s_at	0.000183357	5.72707e-06	-4.78315	3.65852	-0.519656	GRAMD3	65983	GRAM domain containing 3
204396_s_at	0.0148626	0.00149383	3.26281	-1.53803	0.325536	GRK5	2869	G protein-coupled receptor kinase 5
207299_s_at	0.00242903	0.000146725	3.94232	0.607079	0.324826	GRM1	2911	glutamate metabotropic receptor 1
212432_at	9.12105e-06	1.48586e-07	-5.63904	7.13347	-0.315962	GRPEL1	80273	GrpE like 1, mitochondrial
201501_s_at	0.0187917	0.002025	3.16667	-1.81551	0.306877	GRSF1	2926	G-rich RNA sequence binding factor 1
200696_s_at	6.58123e-06	9.98274e-08	5.72823	7.5135	0.612083	GSN	2934	gelsolin
202967_at	2.58627e-05	5.28093e-07	5.34995	5.92354	0.31558	GSTA4	2941	glutathione S-transferase alpha 4
218412_s_at	7.69715e-07	6.73583e-09	-6.31737	10.095	-0.424968	GTF2IRD1	9569	GTF2I repeat domain containing 1
218238_at	0.0011779	5.80941e-05	-4.19293	1.47393	-0.401965	GTPBP4	23560	GTP binding protein 4
221942_s_at	0.0735866	0.0125226	2.54132	-3.44861	0.356542	GUCY1A3	2982	guanylate cyclase 1 soluble subunit alpha
201554_x_at	0.00052957	2.11514e-05	-4.45604	2.42403	-0.366015	GYG1	2992	glycogenin 1
212205_at	0.0696246	0.0115703	2.57061	-3.37901	0.323992	H2AFV	94239	H2A histone family member V
213911_s_at	1.56256e-08	4.83853e-11	-7.34507	14.8373	-0.588409	H2AFZ	3015	H2A histone family member Z
208579_x_at	0.000198731	6.35888e-06	-4.75743	3.55943	-0.315599	H2BFS	54145	H2B histone family member S
201036_s_at	4.24695e-06	6.04176e-08	5.83993	7.99366	0.582442	HADH	3033	hydroxyacyl-CoA dehydrogenase
220491_at	0.000913884	4.2079e-05	-4.27799	1.77672	-0.470797	HAMP	57817	hepcidin antimicrobial peptide
214414_x_at	1.6726e-05	3.13007e-07	5.4701	6.42225	1.46115	HBA2	3040	hemoglobin subunit alpha 2///hemoglobin subunit alpha 1
209116_x_at	3.2138e-05	6.8796e-07	5.28868	5.6716	1.49984	HBB	3043	hemoglobin subunit beta
38037_at	0.0620858	0.00990779	-2.62741	-3.2421	-0.339576	HBEGF	1839	heparin binding EGF like growth factor
202957_at	0.009345	0.000823658	-3.44559	-0.992114	-0.394445	HCLS1	3059	hematopoietic cell-specific Lyn substrate 1
218594_at	0.00182452	0.000101449	-4.04331	0.95177	-0.322945	HEATR1	55127	HEAT repeat containing 1
213069_at	0.000720209	3.10363e-05	4.35733	2.06293	0.378902	HEG1	57493	heart development protein with EGF like domains 1
203903_s_at	0.0658163	0.0107252	2.59849	-3.31214	0.300065	HEPH	9843	hephaestin
218306_s_at	0.000706931	3.02658e-05	4.36384	2.08658	0.387986	HERC1	8925	HECT and RLD domain containing E3 ubiquitin protein ligase family member 1
219352_at	1.76095e-06	1.911e-08	6.09243	9.09553	0.518803	HERC6	55008	HECT and RLD domain containing E3 ubiquitin protein ligase family member 6
44783_s_at	9.47185e-05	2.57145e-06	4.97743	4.4178	0.602602	HEY1	23462	hes related family bHLH transcription factor with YRPW motif 1
213763_at	0.000129124	3.7492e-06	-4.88647	4.06002	-0.442454	HIPK2	28996	homeodomain interacting protein kinase 2
210148_at	0.166694	0.040626	-2.07325	-4.46326	-0.453252	HIPK3	10114	homeodomain interacting protein kinase 3
215071_s_at	0.00334813	0.000224152	3.82425	0.212265	0.331836	HIST1H2AC	8334	histone cluster 1, H2ac
218280_x_at	0.000229134	7.54767e-06	-4.71514	3.39722	-0.34831	HIST2H2AA4	723790	histone cluster 2, H2aa4///histone cluster 2, H2aa3
202934_at	0.000528469	2.10126e-05	-4.45772	2.43024	-0.403079	HK2	3099	hexokinase 2
209140_x_at	0.00846926	0.000727087	3.48305	-0.877315	0.307928	HLA-B	3106	major histocompatibility complex, class I, B
217478_s_at	0.1404	0.0314092	2.18143	-4.24532	0.32301	HLA-DMA	3108	major histocompatibility complex, class II, DM alpha
203932_at	0.00596951	0.000463995	3.6158	-0.462694	0.380649	HLA-DMB	3109	major histocompatibility complex, class II, DM beta
211990_at	0.00386225	0.000266924	3.77491	0.0499019	0.836776	HLA-DPA1	3113	major histocompatibility complex, class II, DP alpha 1
201137_s_at	0.00135603	6.97396e-05	4.14427	1.30263	0.671417	HLA-DPB1	3115	major histocompatibility complex, class II, DP beta 1
210982_s_at	0.118864	0.0246817	2.27953	-4.03897	0.439476	HLA-DRA	3122	major histocompatibility complex, class II, DR alpha
208306_x_at	0.079164	0.0138518	2.50361	-3.53716	0.308132	HLA-DRB1	3123	major histocompatibility complex, class II, DR beta 1
200904_at	0.00122661	6.15295e-05	4.17767	1.42005	0.411818	HLA-E	3133	major histocompatibility complex, class I, E
204755_x_at	0.00533706	0.00040286	3.65689	-0.331933	0.310221	HLF	3131	HLF, PAR bZIP transcription factor
202983_at	1.01583e-06	9.39105e-09	6.24605	9.77639	0.632276	HLTF	6596	helicase like transcription factor
208808_s_at	0.00161421	8.71897e-05	4.0843	1.09348	0.522087	HMGB2	3148	high mobility group box 2
202772_at	3.70534e-06	5.07171e-08	5.87863	8.16108	0.301227	HMGCL	3155	3-hydroxymethyl-3-methylglutaryl-CoA lyase
204607_at	0.0275141	0.00335607	-3.00242	-2.27372	-0.341384	HMGCS2	3158	3-hydroxy-3-methylglutaryl-CoA synthase 2
208668_x_at	6.53152e-19	8.7935e-23	12.6643	40.7888	0.668347	HMGN2	3151	high mobility group nucleosomal binding domain 2
209377_s_at	1.76095e-06	1.91244e-08	6.09227	9.09481	0.639305	HMGN3	9324	high mobility group nucleosomal binding domain 3
218120_s_at	1.02455e-15	3.21853e-19	-11.045	32.9429	-0.815186	HMOX2	3163	heme oxygenase 2
217755_at	2.04243e-07	1.34738e-09	-6.65844	11.6395	-0.41657	HN1	51155	hematological and neurological expressed 1
201277_s_at	9.06877e-09	2.2791e-11	-7.49772	15.5616	-0.476412	HNRNPAB	3182	heterogeneous nuclear ribonucleoprotein A/B
200751_s_at	0.185772	0.0478124	-2.00275	-4.59981	-0.34712	HNRNPC	3183	heterogeneous nuclear ribonucleoprotein C (C1/C2)
209067_s_at	8.89201e-06	1.43658e-07	-5.64663	7.16569	-0.497866	HNRNPDL	9987	heterogeneous nuclear ribonucleoprotein D like
208765_s_at	0.00614021	0.000479467	-3.60622	-0.49303	-0.317478	HNRNPR	10236	heterogeneous nuclear ribonucleoprotein R
211597_s_at	8.07105e-11	7.96854e-14	-8.62319	21.0063	-1.50457	HOPX	84525	HOP homeobox
205462_s_at	0.00868684	0.000749665	-3.47389	-0.905478	-0.327371	HPCAL1	3241	hippocalcin like 1
207066_at	2.30125e-06	2.72642e-08	6.01498	8.75518	0.603742	HRC	3270	histidine rich calcium binding protein
209513_s_at	0.0130934	0.00126451	3.31466	-1.38558	0.372611	HSDL2	84263	hydroxysteroid dehydrogenase like 2
214328_s_at	0.00121697	6.09108e-05	-4.18036	1.42952	-0.438838	HSP90AA1	3320	heat shock protein 90 alpha family class A member 1
214359_s_at	0.00184061	0.000102673	-4.04005	0.940547	-0.658281	HSP90AB1	3326	heat shock protein 90 alpha family class B member 1
216450_x_at	0.000756939	3.33579e-05	-4.3386	1.99506	-0.334923	HSP90B1	7184	heat shock protein 90 beta family member 1
202558_s_at	1.90076e-05	3.685e-07	-5.43275	6.26657	-0.317032	HSPA13	6782	heat shock protein family A (Hsp70) member 13
202581_at	0.112074	0.0226583	-2.31365	-3.96528	-0.677922	HSPA1B	3304	heat shock protein family A (Hsp70) member 1B///heat shock protein family A (Hsp70) member 1A
200800_s_at	0.00716072	0.000585828	-3.54731	-0.678127	-0.575523	HSPA1L	3305	heat shock protein family A (Hsp70) member 1 like///heat shock protein family A (Hsp70) member 1B///heat shock protein family A (Hsp70) member 1A
211538_s_at	0.0196131	0.00214501	3.14825	-1.8679	0.496105	HSPA2	3306	heat shock protein family A (Hsp70) member 2
211016_x_at	0.00257669	0.000158766	-3.92052	0.53351	-0.457883	HSPA4	3308	heat shock protein family A (Hsp70) member 4
211936_at	0.0104233	0.000950764	-3.40214	-1.12404	-0.42754	HSPA5	3309	heat shock protein family A (Hsp70) member 5
117_at	0.0251316	0.00297836	-3.04179	-2.16574	-0.406092	HSPA6	3310	heat shock protein family A (Hsp70) member 6
200692_s_at	0.00229665	0.000134866	-3.96553	0.685735	-0.478187	HSPA9	3313	heat shock protein family A (Hsp70) member 9
201841_s_at	0.0020554	0.000116869	-4.00477	0.8195	-0.507543	HSPB1	3315	heat shock protein family B (small) member 1
200807_s_at	7.0992e-05	1.80642e-06	-5.06178	4.75319	-0.398592	HSPD1	3329	heat shock protein family D (Hsp60) member 1
205133_s_at	0.000715037	3.07732e-05	-4.35953	2.07094	-0.485593	HSPE1	3336	heat shock protein family E (Hsp10) member 1
206976_s_at	0.0034757	0.000233658	-3.81256	0.173633	-0.568189	HSPH1	10808	heat shock protein family H (Hsp110) member 1
202602_s_at	0.00972546	0.000868976	3.42941	-1.04137	0.351222	HTATSF1	27336	HIV-1 Tat specific factor 1
201185_at	1.3e-14	5.25064e-18	10.5005	30.2644	0.753884	HTRA1	5654	HtrA serine peptidase 1
206855_s_at	0.000198264	6.33505e-06	-4.75835	3.56299	-0.43331	HYAL2	8692	hyaluronoglucosaminidase 2
200825_s_at	0.00488361	0.000358551	-3.69055	-0.223973	-0.319213	HYOU1	10525	hypoxia up-regulated 1
204744_s_at	0.000166425	5.04883e-06	-4.81402	3.77792	-0.350694	IARS	3376	isoleucyl-tRNA synthetase
208937_s_at	0.0807378	0.0142975	-2.49169	-3.56491	-0.422601	ID1	3397	inhibitor of DNA binding 1, HLH protein
202069_s_at	0.141233	0.0316907	-2.17774	-4.25292	-0.368038	IDH3A	3419	isocitrate dehydrogenase 3 (NAD(+)) alpha
220703_at	0.000136718	4.01262e-06	4.87	3.99564	0.594434	IDI2-AS1	55853	IDI2 antisense RNA 1
212221_x_at	0.00285048	0.000182288	3.88214	0.404735	0.354557	IDS	3423	iduronate 2-sulfatase
208965_s_at	0.00201362	0.000113951	-4.01168	0.843129	-0.338735	IFI16	3428	interferon gamma inducible protein 16
214453_s_at	0.00523444	0.000393235	3.66389	-0.309535	0.407747	IFI44	10561	interferon induced protein 44
204439_at	7.56017e-06	1.17391e-07	5.69197	7.35861	0.952606	IFI44L	10964	interferon induced protein 44 like
203153_at	1.21606e-05	2.09561e-07	5.56138	6.80512	0.721949	IFIT1	3434	interferon induced protein with tetratricopeptide repeats 1
214022_s_at	0.0496097	0.00739593	2.7322	-2.98265	0.33966	IFITM1	8519	interferon induced transmembrane protein 1
201315_x_at	0.00215302	0.000124449	-3.98758	0.760797	-0.372016	IFITM2	10581	interferon induced transmembrane protein 2
212203_x_at	0.00583331	0.000450529	-3.62439	-0.435449	-0.318061	IFITM3	10410	interferon induced transmembrane protein 3
211676_s_at	0.0185172	0.00198406	-3.17318	-1.79692	-0.43924	IFNGR1	3459	interferon gamma receptor 1
202146_at	0.00156096	8.35715e-05	-4.09572	1.13315	-0.651382	IFRD1	3475	interferon related developmental regulator 1
209541_at	0.0781577	0.0136161	2.51005	-3.52211	0.406068	IGF1	3479	insulin like growth factor 1
211959_at	1.7539e-05	3.32157e-07	5.45653	6.3656	0.709423	IGFBP5	3488	insulin like growth factor binding protein 5
217022_s_at	0.0741146	0.012639	2.53787	-3.45674	0.918564	IGHA2	3494	immunoglobulin heavy constant alpha 2 (A2m marker)///immunoglobulin heavy constant alpha 1///immunoglobulin heavy locus
221671_x_at	0.176375	0.0444282	2.03473	-4.53841	0.530894	IGK	50802	immunoglobulin kappa locus///immunoglobulin kappa constant
214669_x_at	0.190071	0.0496213	1.98644	-4.63078	0.415225	IGKC	3514	immunoglobulin kappa constant
214677_x_at	0.0474417	0.00695136	2.75406	-2.92742	0.9164	IGLC1	3537	immunoglobulin lambda constant 1
215379_x_at	0.127544	0.0273655	2.23788	-4.12758	0.542887	IGLV1-44	28823	immunoglobulin lambda variable 1-44
211612_s_at	0.00294903	0.000190973	-3.86916	0.361382	-0.318648	IL13RA1	3597	interleukin 13 receptor subunit alpha 1
207375_s_at	5.52957e-06	8.16419e-08	-5.77308	7.70574	-0.337486	IL15RA	3601	interleukin 15 receptor subunit alpha
202948_at	0.000799482	3.58427e-05	-4.31991	1.9275	-0.47978	IL1R1	3554	interleukin 1 receptor type 1
211372_s_at	3.67151e-07	2.73513e-09	-6.50922	10.9597	-0.364609	IL1R2	7850	interleukin 1 receptor type 2
207526_s_at	7.41663e-16	1.99703e-19	-11.1383	33.4004	-1.7367	IL1RL1	9173	interleukin 1 receptor like 1
205207_at	0.0411004	0.00575661	-2.81984	-2.75898	-0.331777	IL6	3569	interleukin 6
205945_at	0.000179826	5.59256e-06	-4.78898	3.68103	-0.300561	IL6R	3570	interleukin 6 receptor
211000_s_at	0.00016678	5.07459e-06	-4.81277	3.7731	-0.361453	IL6ST	3572	interleukin 6 signal transducer
217805_at	0.0140835	0.00139299	-3.28462	-1.47414	-0.323753	ILF3	3609	interleukin enhancer binding factor 3
212411_at	1.55088e-07	9.11753e-10	-6.74023	12.0146	-0.322203	IMP4	92856	IMP4 homolog, U3 small nucleolar ribonucleoprotein
205258_at	0.00819311	0.000695658	-3.49626	-0.836604	-0.357544	INHBB	3625	inhibin beta B subunit
202409_at	0.124714	0.0264799	2.25121	-4.09938	0.355871	INS-IGF2	723961	INS-IGF2 readthrough///insulin like growth factor 2
211954_s_at	0.00173719	9.58912e-05	-4.05859	1.00446	-0.36666	IPO5	3843	importin 5
200993_at	0.0347132	0.00462989	-2.8945	-2.56365	-0.35107	IPO7	10527	importin 7
221185_s_at	0.00282566	0.000180321	-3.88517	0.414848	-0.531752	IQCG	84223	IQ motif containing G
203906_at	8.84151e-05	2.36086e-06	4.99791	4.49892	0.316588	IQSEC1	9922	IQ motif and Sec7 domain 1
201587_s_at	3.06902e-05	6.50082e-07	-5.30183	5.72554	-0.464598	IRAK1	3654	interleukin 1 receptor associated kinase 1
209184_s_at	2.54534e-05	5.14026e-07	-5.35619	5.94927	-0.612452	IRS2	8660	insulin receptor substrate 2
209075_s_at	4.43896e-07	3.36662e-09	6.4652	10.7604	0.457526	ISCU	23479	iron-sulfur cluster assembly enzyme
207191_s_at	8.4841e-14	3.80743e-17	10.1149	28.3616	0.871039	ISLR	3671	immunoglobulin superfamily containing leucine rich repeat
218170_at	0.0922357	0.0172029	2.42125	-3.72647	0.328954	ISOC1	51015	isochorismatase domain containing 1
221449_s_at	0.004484	0.000321565	3.72182	-0.123009	0.356231	ITFG1	81533	integrin alpha FG-GAP repeat containing 1
201389_at	8.94096e-08	4.53408e-10	-6.88568	12.6858	-0.702656	ITGA5	3678	integrin subunit alpha 5
209663_s_at	0.0932741	0.0174969	-2.41473	-3.74123	-0.322267	ITGA7	3679	integrin subunit alpha 7
216178_x_at	0.0224788	0.00256333	-3.09077	-2.02974	-0.764353	ITGB1	3688	integrin subunit beta 1
201124_at	0.000203106	6.55357e-06	4.75	3.53088	0.304037	ITGB5	3693	integrin subunit beta 5
214927_at	6.59853e-05	1.65829e-06	5.08211	4.8345	0.370585	ITGBL1	9358	integrin subunit beta like 1
219064_at	1.88271e-10	2.7037e-13	8.38258	19.8301	0.804038	ITIH5	80760	inter-alpha-trypsin inhibitor heavy chain family member 5
202746_at	0.000414175	1.54458e-05	4.536	2.72052	0.644968	ITM2A	9452	integral membrane protein 2A
217731_s_at	3.32143e-06	4.39604e-08	5.91016	8.29789	0.316308	ITM2B	9445	integral membrane protein 2B
203710_at	0.00103919	4.97606e-05	4.2339	1.61924	0.358867	ITPR1	3708	inositol 1,4,5-trisphosphate receptor type 1
201362_at	0.00826452	0.000704689	3.4924	-0.848489	0.488885	IVNS1ABP	10625	influenza virus NS1A binding protein
216268_s_at	0.00650524	0.000517021	3.58412	-0.562736	0.339227	JAG1	182	jagged 1
201648_at	8.89201e-06	1.43446e-07	-5.64696	7.1671	-0.337952	JAK1	3716	Janus kinase 1
219213_at	3.4696e-06	4.64004e-08	5.89826	8.2462	0.56535	JAM2	58494	junctional adhesion molecule 2
212813_at	0.000631677	2.65053e-05	4.39811	2.21147	0.312251	JAM3	83700	junctional adhesion molecule 3
212723_at	0.00600969	0.000468466	-3.613	-0.471564	-0.380824	JMJD6	23210	arginine demethylase and lysine hydroxylase
210927_x_at	1.58723e-08	4.98615e-11	-7.33895	14.8084	-0.301825	JTB	10899	jumping translocation breakpoint
201473_at	0.0534397	0.00816831	-2.69692	-3.07099	-0.434025	JUNB	3726	JunB proto-oncogene, AP-1 transcription factor subunit
217511_at	9.04212e-06	1.46725e-07	5.64188	7.14551	0.313021	KAZALD1	81621	Kazal type serine peptidase inhibitor domain 1
206762_at	0.00546674	0.000414857	3.64838	-0.359103	0.301515	KCNA5	3741	potassium voltage-gated channel subfamily A member 5
221321_s_at	0.191005	0.0499221	-1.98378	-4.63581	-0.353052	KCNIP2	30819	potassium voltage-gated channel interacting protein 2
206765_at	0.0047845	0.00034889	3.69841	-0.198653	0.423757	KCNJ2	3759	potassium voltage-gated channel subfamily J member 2
208359_s_at	4.47866e-05	1.01902e-06	5.19697	5.29759	0.667288	KCNJ4	3761	potassium voltage-gated channel subfamily J member 4
204678_s_at	0.00120893	6.02214e-05	-4.18338	1.4402	-0.398984	KCNK1	3775	potassium two pore domain channel subfamily K member 1
221097_s_at	4.59984e-05	1.06517e-06	5.18658	5.25545	0.31814	KCNMB2	10242	potassium calcium-activated channel subfamily M regulatory beta subunit 2
205902_at	1.41773e-06	1.48243e-08	6.14752	9.33883	0.451972	KCNN3	3782	potassium calcium-activated channel subfamily N member 3
212188_at	0.0373747	0.00509806	-2.86165	-2.65013	-0.403048	KCTD12	115207	potassium channel tetramerization domain containing 12
200698_at	0.0526117	0.00799459	-2.70458	-3.05188	-0.330316	KDELR2	11014	KDEL endoplasmic reticulum protein retention receptor 2
210878_s_at	0.00138652	7.18056e-05	4.13646	1.27527	0.330498	KDM3B	51780	lysine demethylase 3B
206700_s_at	0.110507	0.0221678	2.32233	-3.94638	0.430887	KDM5D	8284	lysine demethylase 5D
201977_s_at	8.86633e-06	1.42447e-07	5.64853	7.17377	0.432652	KIAA0141	9812	KIAA0141
213316_at	0.00157581	8.4579e-05	4.0925	1.12193	0.35233	KIAA1462	57608	KIAA1462
205051_s_at	0.000496892	1.94002e-05	4.47811	2.5055	0.335673	KIT	3815	KIT proto-oncogene receptor tyrosine kinase
202393_s_at	0.0371427	0.00505726	-2.8644	-2.64292	-0.453691	KLF10	7071	Kruppel like factor 10
221841_s_at	0.141056	0.0316384	-2.17842	-4.25152	-0.380624	KLF4	9314	Kruppel like factor 4
208961_s_at	0.0227682	0.00260654	-3.08534	-2.04491	-0.324629	KLF6	1316	Kruppel like factor 6
203543_s_at	0.0413413	0.00580703	-2.81682	-2.76678	-0.424476	KLF9	687	Kruppel like factor 9
217906_at	0.000567316	2.31428e-05	4.433	2.33925	0.350697	KLHDC2	23588	kelch domain containing 2
221221_s_at	0.00812729	0.000689341	-3.49898	-0.828197	-0.320043	KLHL3	26249	kelch like family member 3
219106_s_at	0.000169098	5.16786e-06	-4.80832	3.75585	-0.736435	KLHL41	10324	kelch like family member 41
220239_at	0.00164193	8.93066e-05	4.07782	1.07102	0.37935	KLHL7	55975	kelch like family member 7
202058_s_at	0.00595307	0.000461915	-3.61711	-0.458539	-0.418373	KPNA1	3836	karyopherin subunit alpha 1
201088_at	0.00036348	1.32943e-05	-4.57387	2.86212	-0.553259	KPNA2	3838	karyopherin subunit alpha 2
209653_at	0.179207	0.045431	-2.02504	-4.5571	-0.350816	KPNA4	3840	karyopherin subunit alpha 4
201596_x_at	1.38992e-05	2.46385e-07	-5.52464	6.6506	-0.334109	KRT18	3875	keratin 18
203287_at	1.1087e-07	5.97063e-10	-6.8285	12.4213	-0.508339	LAD1	3898	ladinin 1
202202_s_at	4.59048e-10	7.82831e-13	8.17227	18.8066	0.845249	LAMA4	3910	laminin subunit alpha 4
201505_at	0.0715903	0.0120351	2.55606	-3.41368	0.386526	LAMB1	3912	laminin subunit beta 1
216264_s_at	8.09905e-05	2.10809e-06	5.02499	4.60647	0.454158	LAMB2	3913	laminin subunit beta 2
202020_s_at	0.000420828	1.57506e-05	4.53106	2.70208	0.328104	LANCL1	10314	LanC like 1
214039_s_at	4.45594e-08	1.87972e-10	7.06755	13.5321	0.609771	LAPTM4B	55353	lysosomal protein transmembrane 4 beta
201720_s_at	9.62277e-05	2.62993e-06	-4.97203	4.39645	-0.534067	LAPTM5	7805	lysosomal protein transmembrane 5
218651_s_at	3.4097e-06	4.52933e-08	-5.90358	8.26931	-0.395378	LARP6	55323	La ribonucleoprotein domain family member 6
206481_s_at	0.000479106	1.84908e-05	4.49034	2.55077	0.537582	LDB2	9079	LIM domain binding 2
213371_at	0.004484	0.000321474	3.7219	-0.122747	0.621045	LDB3	11155	LIM domain binding 3
202068_s_at	0.00720556	0.000590789	-3.54481	-0.685911	-0.399785	LDLR	3949	low density lipoprotein receptor
209894_at	0.00012734	3.68596e-06	4.8906	4.07616	0.500303	LEPROT	54741	leptin receptor overlapping transcript///leptin receptor
202594_at	1.9273e-06	2.17095e-08	6.06468	8.97337	0.519199	LEPROTL1	23484	leptin receptor overlapping transcript-like 1
210732_s_at	0.0593382	0.00931761	-2.64966	-3.18775	-0.343296	LGALS8	3964	galectin 8
218656_s_at	8.28143e-08	4.16246e-10	6.90341	12.7679	0.65588	LHFP	10186	lipoma HMGIC fusion partner
212327_at	5.90971e-07	4.98598e-09	6.38166	10.3836	0.538309	LIMCH1	22998	LIM and calponin homology domains 1
207198_s_at	0.00717453	0.000587601	-3.54641	-0.680917	-0.30772	LIMS4	100288695	LIM zinc finger domain containing 4///LIM zinc finger domain containing 1
220244_at	2.76461e-05	5.75677e-07	-5.33	5.84134	-0.541648	LINC00312	29931	long intergenic non-protein coding RNA 312
205571_at	0.0021988	0.000127785	3.98033	0.736089	0.322717	LIPT1	51601	lipoyltransferase 1
218574_s_at	9.25698e-08	4.73588e-10	-6.87664	12.6439	-1.21108	LMCD1	29995	LIM and cysteine rich domains 1
200772_x_at	0.0375802	0.00513201	-2.85937	-2.65608	-0.347856	LOC100506248	100506248	prothymosin alpha///microRNA 1244-2///microRNA 1244-3///microRNA 1244-1///prothymosin alpha-like///prothymosin, alpha
202350_s_at	6.53291e-11	6.15676e-14	8.67387	21.2546	1.22207	LOC100506558	100506558	uncharacterized LOC100506558///matrilin 2
204359_at	0.00761895	0.000633043	3.52434	-0.749647	0.352902	LOC100506718	100506718	uncharacterized LOC100506718///fibronectin leucine rich transmembrane protein 2
207414_s_at	1.6291e-06	1.72538e-08	6.11462	9.19342	0.622671	LOC100507472	100507472	uncharacterized LOC100507472///proprotein convertase subtilisin/kexin type 6
204348_s_at	0.130167	0.0281853	2.22587	-4.15285	0.33687	LOC100507855	100507855	adenylate kinase 4, mitochondrial-like///adenylate kinase 4
215498_s_at	0.0466773	0.00681003	-2.76128	-2.90911	-0.313932	LOC100996792	100996792	dual specificity mitogen-activated protein kinase kinase 3///mitogen-activated protein kinase kinase 3
215193_x_at	0.0910395	0.0168842	2.42843	-3.71018	0.400651	LOC101060835	101060835	="HLA class II histocompatibility antigen, DQ beta 1 chain-like///HLA class II histocompatibility antigen, DRB1-10 beta chain-like///major histocompatibility complex, class II, DR beta 4///major histocompatibility complex, class II, DR beta 3///major histocompatibility complex, class II, DR beta 1///major histocompatibility complex, class II, DQ beta 1"
201280_s_at	0.0212796	0.00238838	3.11367	-1.96558	0.404504	LOC101926921	101926921	uncharacterized LOC101926921///DAB2, clathrin adaptor protein
214432_at	0.0142699	0.00141783	3.27911	-1.4903	0.625776	LOC101927137	101927137	uncharacterized LOC101927137///ATPase Na+/K+ transporting subunit alpha 3
201245_s_at	0.0183091	0.0019536	-3.17811	-1.78283	-0.303033	LOC101927673	101927673	uncharacterized LOC101927673///OTU deubiquitinase, ubiquitin aldehyde binding 1
200944_s_at	9.33658e-05	2.519e-06	4.98237	4.43736	0.321763	LOC101927733	101927733	uncharacterized LOC101927733///high mobility group nucleosome binding domain 1
218870_at	0.000176809	5.48289e-06	4.79383	3.69979	0.392582	LOC101928361	101928361	uncharacterized LOC101928361///Rho GTPase activating protein 15
201530_x_at	3.34133e-07	2.42918e-09	-6.53431	11.0736	-0.64566	LOC101928634	101928634	uncharacterized LOC101928634///SENP3-EIF4A1 readthrough (NMD candidate)///small nucleolar RNA, C/D box 10///small nucleolar RNA, H/ACA box 48///small nucleolar RNA, H/ACA box 67///eukaryotic translation initiation factor 4A1
207016_s_at	1.53947e-07	8.98135e-10	6.74338	12.029	0.627116	LOC101928635	101928635	uncharacterized LOC101928635///aldehyde dehydrogenase 1 family member A2
202237_at	0.0459464	0.00666782	-2.76868	-2.89028	-0.572466	LOC101928916	101928916	uncharacterized LOC101928916///nicotinamide N-methyltransferase
209699_x_at	0.0246913	0.00290427	-3.05005	-2.14293	-0.380026	LOC101930400	101930400	aldo-keto reductase family 1 member C2-like///aldo-keto reductase family 1, member C2
214099_s_at	0.000234852	7.83086e-06	-4.70602	3.36237	-0.318106	LOC101930416	101930416	myomegalin-like///uncharacterized LOC101929792///phosphodiesterase 4D interacting protein-like///phosphodiesterase 4D interacting protein
203570_at	0.00277479	0.000176079	3.89179	0.43703	0.590422	LOXL1	4016	lysyl oxidase like 1
202998_s_at	0.00804565	0.000680249	3.50294	-0.815961	0.386179	LOXL2	4017	lysyl oxidase like 2
212274_at	0.0002025	6.52493e-06	-4.75108	3.53503	-0.356446	LPIN1	23175	lipin 1
203548_s_at	0.156926	0.0370361	-2.11258	-4.3852	-0.451947	LPL	4023	lipoprotein lipase
201186_at	0.00462893	0.000334036	3.71091	-0.158305	0.333976	LRPAP1	4043	LDL receptor related protein associated protein 1
205381_at	8.11449e-09	1.96644e-11	7.52754	15.7036	0.739301	LRRC17	10234	leucine rich repeat containing 17
219949_at	0.0450729	0.00651325	2.77689	-2.86935	0.361044	LRRC2	79442	leucine rich repeat containing 2
219338_s_at	0.00112579	5.5019e-05	4.20735	1.52496	0.516151	LRRC49	54839	leucine rich repeat containing 49
222231_s_at	4.74332e-08	2.0861e-10	-7.04611	13.432	-0.591011	LRRC59	55379	leucine rich repeat containing 59
204559_s_at	0.00691005	0.000560048	-3.5606	-0.636579	-0.325005	LSM7	51690	LSM7 homolog, U6 small nuclear RNA and mRNA degradation associated
203523_at	7.50866e-05	1.92746e-06	5.04635	4.69157	0.324063	LSP1	4046	lymphocyte-specific protein 1
202729_s_at	1.21737e-09	2.34918e-12	7.9538	17.7486	0.476972	LTBP1	4052	latent transforming growth factor beta binding protein 1
204682_at	3.08862e-06	3.97807e-08	5.93215	8.3935	0.839003	LTBP2	4053	latent transforming growth factor beta binding protein 2
219922_s_at	0.00116686	5.74972e-05	4.19567	1.48362	0.586691	LTBP3	4054	latent transforming growth factor beta binding protein 3
204442_x_at	0.000233256	7.72529e-06	4.70938	3.37521	0.524888	LTBP4	8425	latent transforming growth factor beta binding protein 4
201744_s_at	1.58191e-17	2.83966e-21	11.9741	37.4714	2.11922	LUM	4060	lumican
213195_at	4.77636e-05	1.10819e-06	5.17728	5.21778	0.319645	LYRM9	201229	LYR motif containing 9
219059_s_at	1.53255e-07	8.87218e-10	-6.74593	12.0408	-0.858623	LYVE1	10894	lymphatic vessel endothelial hyaluronan receptor 1
205193_at	0.000373752	1.37035e-05	-4.56623	2.8335	-0.441199	MAFF	23764	MAF bZIP transcription factor F
209014_at	6.04768e-08	2.87687e-10	6.97984	13.123	0.449493	MAGED1	9500	MAGE family member D1
213627_at	3.81783e-07	2.86127e-09	6.49968	10.9164	0.408887	MAGED2	10916	MAGE family member D2
210092_at	0.0453657	0.00656574	-2.77408	-2.87651	-0.303194	MAGOHB	55110	mago homolog B, exon junction complex core component///mago homolog, exon junction complex core component
221553_at	0.0442377	0.0063469	-2.78592	-2.84625	-0.351744	MAGT1	84061	magnesium transporter 1
218918_at	0.001395	7.24468e-05	4.13408	1.26694	0.301533	MAN1C1	57134	mannosidase alpha class 1C member 1
204041_at	0.00136425	7.03461e-05	4.14195	1.29451	0.346812	MAOB	4129	monoamine oxidase B
203151_at	0.0149269	0.00150187	3.26113	-1.54294	0.318529	MAP1A	4130	microtubule associated protein 1A
208785_s_at	8.50817e-06	1.34402e-07	-5.6616	7.22931	-0.409324	MAP1LC3B	81631	microtubule associated protein 1 light chain 3 beta
202670_at	1.22255e-10	1.59108e-13	-8.48714	20.3406	-0.641793	MAP2K1	5604	mitogen-activated protein kinase kinase 1
219278_at	0.00025361	8.66119e-06	-4.68102	3.26704	-0.42193	MAP3K6	9064	mitogen-activated protein kinase kinase kinase 6
212566_at	3.07015e-06	3.94051e-08	5.93424	8.40258	0.609718	MAP4	4134	microtubule associated protein 4
208351_s_at	0.00116062	5.70337e-05	-4.19782	1.49121	-0.333552	MAPK1	5594	mitogen-activated protein kinase 1
210449_x_at	0.000120952	3.46306e-06	-4.9057	4.13532	-0.301213	MAPK14	1432	mitogen-activated protein kinase 14
201461_s_at	0.0204061	0.00225921	-3.13159	-1.91506	-0.431621	MAPKAPK2	9261	mitogen-activated protein kinase-activated protein kinase 2
200712_s_at	0.0231404	0.00266191	-3.07851	-2.06397	-0.313636	MAPRE1	22919	microtubule associated protein RP/EB family member 1
218582_at	2.95143e-08	1.13909e-10	-7.17035	14.0138	-0.591751	MARCH5	54708	membrane associated ring-CH-type finger 5
201737_s_at	0.143008	0.0322879	-2.17	-4.26882	-0.369781	MARCH6	10299	membrane associated ring-CH-type finger 6
201669_s_at	0.00287308	0.00018412	3.87935	0.395419	0.684009	MARCKS	4082	myristoylated alanine rich protein kinase C substrate
202569_s_at	2.19448e-06	2.55353e-08	-6.02929	8.81792	-0.506797	MARK3	4140	microtubule affinity regulating kinase 3
213749_at	0.000292027	1.02353e-05	4.63943	3.10916	0.486149	MASP1	5648	mannan binding lectin serine peptidase 1
200769_s_at	0.0034596	0.00023242	-3.81405	0.178573	-0.524048	MAT2A	4144	methionine adenosyltransferase 2A
201152_s_at	0.055077	0.00848041	-2.68352	-3.10428	-0.316197	MBNL1	4154	muscleblind like splicing regulator 1
205017_s_at	0.00574596	0.000441719	-3.63014	-0.417176	-0.318666	MBNL2	10150	muscleblind like splicing regulator 2
210136_at	0.116422	0.0239891	2.29092	-4.01447	0.500262	MBP	4155	myelin basic protein
212245_at	0.00417406	0.000293719	-3.7477	-0.0389434	-0.45066	MCFD2	90411	multiple coagulation factor deficiency 2
200798_x_at	0.00720756	0.0005916	-3.54441	-0.687177	-0.444037	MCL1	4170	BCL2 family apoptosis regulator
211675_s_at	0.000189226	5.96135e-06	4.7733	3.62056	0.357727	MDFIC	29969	MyoD family inhibitor domain containing
215167_at	3.56014e-06	4.7771e-08	5.89184	8.21834	0.350334	MED14	9282	mediator complex subunit 14
212535_at	9.95796e-05	2.75729e-06	4.96067	4.35156	0.317044	MEF2A	4205	myocyte enhancer factor 2A
209200_at	1.01768e-06	9.50779e-09	6.24339	9.76454	0.512179	MEF2C	4208	myocyte enhancer factor 2C
205619_s_at	0.0278419	0.00341355	2.99679	-2.28906	0.439513	MEOX1	4222	mesenchyme homeobox 1
206201_s_at	0.000172642	5.29477e-06	4.80238	3.73286	0.422663	MEOX2	4223	mesenchyme homeobox 2
211599_x_at	9.2789e-06	1.5199e-07	-5.63394	7.11183	-0.347083	MET	4233	MET proto-oncogene, receptor tyrosine kinase
218945_at	0.000266434	9.14698e-06	-4.66746	3.21544	-0.355016	METTL22	79091	methyltransferase like 22
212713_at	2.03372e-07	1.32338e-09	6.66221	11.6567	0.689585	MFAP4	4239	microfibrillar associated protein 4
213764_s_at	0.0103689	0.000944152	3.40426	-1.11763	0.435343	MFAP5	8076	microfibrillar associated protein 5
200899_s_at	0.000690701	2.9385e-05	4.37148	2.11438	0.396504	MGEA5	10724	meningioma expressed antigen 5 (hyaluronidase)
211026_s_at	0.0264449	0.00319013	3.01918	-2.22788	0.306523	MGLL	11343	monoglyceride lipase
203637_s_at	0.00163895	8.89238e-05	4.07898	1.07504	0.438692	MID1	4281	midline 1
218251_at	0.00406146	0.000284884	-3.7564	-0.0105847	-0.41599	MID1IP1	58526	MID1 interacting protein 1
37005_at	0.00276827	0.000175334	3.89297	0.440981	0.316615	MINOS1-NBL1	100532736	MINOS1-NBL1 readthrough///neuroblastoma 1, DAN family BMP antagonist
221580_s_at	0.00653357	0.000519566	-3.58268	-0.567274	-0.343444	MIR1304	100302240	="microRNA 1304///small nucleolar RNA, C/D box 5///small nucleolar RNA, H/ACA box 32///small nucleolar RNA, H/ACA box 40///small nucleolar RNA, H/ACA box 18///small nucleolar RNA, H/ACA box 1///small nucleolar RNA, H/ACA box 8///TATA-box binding protein associated factor, RNA polymerase I subunit D"
220990_s_at	0.0259044	0.00309869	-3.02877	-2.20158	-0.361598	MIR21	406991	microRNA 21///vacuole membrane protein 1
208750_s_at	0.145363	0.0330227	-2.16066	-4.28795	-0.455694	MIR3620	100500810	microRNA 3620///ADP ribosylation factor 1
200598_s_at	0.00972597	0.000869894	-3.4291	-1.04234	-0.896348	MIR3652	100500842	microRNA 3652///heat shock protein 90 beta family member 1
209825_s_at	0.000249237	8.45369e-06	-4.68705	3.28998	-0.654725	MIR3658	100500832	microRNA 3658///uridine-cytidine kinase 2
202189_x_at	0.00216159	0.000125055	-3.98625	0.756261	-0.304187	MIR4745	100616459	microRNA 4745///polypyrimidine tract binding protein 1
214882_s_at	0.012171	0.00115903	-3.34154	-1.30579	-0.357353	MIR636	693221	microRNA 636///serine and arginine rich splicing factor 2
203890_s_at	0.001627	8.80562e-05	-4.08163	1.08422	-0.501762	MIR637	693222	microRNA 637///death associated protein kinase 3
201323_at	0.00285048	0.000182273	-3.88217	0.404816	-0.355523	MIR6733	102465439	microRNA 6733///EBNA1 binding protein 2
213671_s_at	0.00231167	0.00013612	-3.96298	0.677097	-0.384198	MIR6758	102465454	microRNA 6758///methionyl-tRNA synthetase
212563_at	1.73138e-06	1.86479e-08	-6.09775	9.11898	-0.404606	MIR7112	102465906	microRNA 7112///block of proliferation 1
211430_s_at	0.157196	0.0371467	2.11132	-4.38772	0.706429	MIR8071-2	102466889	microRNA 8071-2///microRNA 8071-1///immunoglobulin heavy variable 4-31///immunoglobulin heavy constant mu///immunoglobulin heavy constant gamma 2 (G2m marker)///immunoglobulin heavy constant gamma 1 (G1m marker)
204908_s_at	0.0153521	0.00155498	-3.25024	-1.57469	-0.46523	MIR8085	102465879	microRNA 8085///B-cell CLL/lymphoma 3
218205_s_at	0.0386948	0.0053311	-2.84631	-2.69021	-0.382361	MKNK2	2872	MAP kinase interacting serine/threonine kinase 2
204784_s_at	0.00955451	0.000848296	3.43669	-1.01923	0.42058	MLF1	4291	myeloid leukemia factor 1
203365_s_at	0.00173658	9.57014e-05	4.05912	1.00632	0.328838	MMP15	4324	matrix metallopeptidase 15
201069_at	8.48842e-05	2.23991e-06	5.01049	4.54886	0.455394	MMP2	4313	matrix metallopeptidase 2
205330_at	5.56658e-07	4.62154e-09	6.39784	10.4564	0.622377	MN1	4330	MN1 proto-oncogene, transcriptional regulator
212508_at	5.8674e-06	8.79464e-08	5.75651	7.63463	0.485807	MOAP1	64112	modulator of apoptosis 1
209708_at	1.04749e-05	1.75812e-07	5.60111	6.97278	0.561248	MOXD1	26002	monooxygenase DBH like 1
202472_at	2.12138e-05	4.16032e-07	5.40491	6.15089	0.302416	MPI	4351	mannose phosphate isomerase
208787_at	0.00232812	0.000138018	-3.95917	0.664174	-0.30111	MRPL3	11222	mitochondrial ribosomal protein L3
204331_s_at	0.00850232	0.000731452	-3.48126	-0.882828	-0.405535	MRPS12	6183	mitochondrial ribosomal protein S12
220688_s_at	1.17515e-05	2.00929e-07	-5.57091	6.84527	-0.335712	MRTO4	51154	MRT4 homolog, ribosome maturation factor
218773_s_at	4.10756e-07	3.09685e-09	6.48291	10.8405	0.406801	MSRB2	22921	methionine sulfoxide reductase B2
217165_x_at	0.000127708	3.70235e-06	-4.88952	4.07195	-0.543973	MT1F	4494	metallothionein 1F
204745_x_at	0.00920413	0.000807938	-3.45139	-0.974384	-0.337414	MT1G	4495	metallothionein 1G
206461_x_at	0.0049472	0.000365662	-3.68489	-0.242177	-0.384293	MT1H	4496	metallothionein 1H
211456_x_at	0.00268242	0.000168411	-3.90417	0.478526	-0.385004	MT1HL1	645745	metallothionein 1H-like 1
217546_at	1.15553e-05	1.96538e-07	-5.57591	6.86637	-1.1474	MT1M	4499	metallothionein 1M
208581_x_at	6.56798e-07	5.62978e-09	-6.35573	10.2671	-0.865879	MT1X	4501	metallothionein 1X
212185_x_at	3.2316e-05	6.95384e-07	-5.28618	5.66137	-0.689342	MT2A	4502	metallothionein 2A
221619_s_at	1.51137e-05	2.75205e-07	-5.49947	6.54504	-0.33296	MTCH1	23787	mitochondrial carrier 1
203207_s_at	1.88208e-08	6.33468e-11	-7.29022	14.5781	-0.645258	MTFR1	9650	mitochondrial fission regulator 1
201761_at	2.83322e-05	5.92506e-07	-5.32333	5.81388	-0.899996	MTHFD2	10797	methylenetetrahydrofolate dehydrogenase (NADP+ dependent) 2, methenyltetrahydrofolate cyclohydrolase
212093_s_at	0.0522987	0.00791499	-2.70814	-3.04299	-0.473273	MTUS1	57509	microtubule associated tumor suppressor 1
202086_at	0.000432905	1.63386e-05	4.52177	2.6675	0.569842	MX1	4599	MX dynamin like GTPase 1
209596_at	7.98495e-13	3.94177e-16	9.6603	26.115	1.53632	MXRA5	25878	matrix remodeling associated 5
212509_s_at	0.00135086	6.94132e-05	4.14552	1.30702	0.306742	MXRA7	439921	matrix remodeling associated 7
213422_s_at	0.000354952	1.28868e-05	4.5817	2.89152	0.346983	MXRA8	54587	matrix remodeling associated 8
202431_s_at	1.2524e-05	2.16949e-07	-5.55353	6.77204	-0.797885	MYC	4609	v-myc avian myelocytomatosis viral oncogene homolog
212372_at	9.38032e-11	1.05241e-13	8.5685	20.7385	0.726407	MYH10	4628	myosin, heavy chain 10, non-muscle
201497_x_at	0.0066112	0.000529299	3.57722	-0.584423	0.442237	MYH11	4629	myosin heavy chain 11
214468_at	0.000356945	1.29912e-05	-4.57967	2.8839	-1.36489	MYH6	4624	myosin heavy chain 6
211926_s_at	0.0331044	0.00433738	-2.91661	-2.50497	-0.327911	MYH9	4627	myosin, heavy chain 9, non-muscle
217623_at	0.089281	0.0164354	2.43876	-3.6867	0.434591	MYLK3	91807	myosin light chain kinase 3
215119_at	0.000424686	1.59331e-05	-4.52814	2.69121	-0.41378	MYO16	23026	myosin XVI
210155_at	0.00132281	6.71408e-05	4.15441	1.33822	0.496966	MYOC	4653	myocilin
201798_s_at	0.000554044	2.23527e-05	4.4419	2.37197	0.429443	MYOF	26509	myoferlin
205610_at	5.601e-05	1.34979e-06	5.13083	5.03019	0.59711	MYOM1	8736	myomesin 1
205826_at	1.77979e-06	1.94089e-08	6.08906	9.08066	0.658401	MYOM2	9172	myomesin 2
219728_at	1.24611e-14	4.47377e-18	-10.5316	30.4181	-2.26105	MYOT	9499	myotilin
219509_at	0.000249724	8.49255e-06	4.68591	3.28564	0.328869	MYOZ1	58529	myozenin 1
211476_at	0.000601817	2.48743e-05	4.41447	2.27128	0.420143	MYOZ2	51778	myozenin 2
219158_s_at	0.0065899	0.000526116	-3.579	-0.578849	-0.431763	NAA15	80155	N(alpha)-acetyltransferase 15, NatA auxiliary subunit
217745_s_at	0.0411598	0.00577047	-2.819	-2.76113	-0.310054	NAA50	80218	N(alpha)-acetyltransferase 50, NatE catalytic subunit
209272_at	0.00107219	5.19665e-05	4.22245	1.57852	0.439527	NAB1	4664	NGFI-A binding protein 1
217738_at	3.60866e-05	7.96737e-07	-5.25451	5.53181	-0.732741	NAMPT	10135	nicotinamide phosphoribosyltransferase
218189_s_at	0.000678305	2.87358e-05	-4.37726	2.1354	-0.32949	NANS	54187	N-acetylneuraminate synthase
204749_at	0.00349492	0.000235107	3.81081	0.167884	0.471839	NAP1L3	4675	nucleosome assembly protein 1 like 3
221207_s_at	0.000501285	1.96168e-05	4.47528	2.49504	0.524043	NBEA	26960	neurobeachin
202907_s_at	0.00699828	0.000569083	3.55587	-0.651356	0.327776	NBN	4683	nibrin
212854_x_at	0.000202346	6.51088e-06	4.75161	3.53707	0.314895	NBPF1	55672	neuroblastoma breakpoint family member 1
212843_at	0.000918769	4.23451e-05	-4.27634	1.7708	-0.38959	NCAM1	4684	neural cell adhesion molecule 1
212867_at	0.00447614	0.000320398	3.72286	-0.119638	0.401323	NCOA2	10499	nuclear receptor coactivator 2
209060_x_at	0.000126498	3.64456e-06	-4.89334	4.08687	-0.300907	NCOA3	8202	nuclear receptor coactivator 3
217800_s_at	0.000207052	6.69018e-06	4.74492	3.51135	0.488113	NDFIP1	80762	Nedd4 family interacting protein 1
209550_at	2.21232e-06	2.60121e-08	6.02525	8.8002	0.432195	NDN	4692	necdin, MAGE family member
214279_s_at	0.154587	0.0361568	-2.12271	-4.36487	-0.37002	NDRG2	57447	NDRG family member 2
203039_s_at	0.000199279	6.38536e-06	4.75641	3.5555	0.40622	NDUFS1	4719	NADH:ubiquinone oxidoreductase core subunit S1
205054_at	0.149809	0.0345131	2.14224	-4.32544	0.322134	NEB	4703	nebulin
203961_at	1.31747e-06	1.35395e-08	6.16714	9.42571	0.555429	NEBL	10529	nebulette
210720_s_at	0.000402981	1.49848e-05	4.54367	2.74912	0.303478	NECAB3	63941	N-terminal EF-hand calcium binding protein 3
202150_s_at	0.000612488	2.55077e-05	-4.408	2.2476	-0.400539	NEDD9	4739	neural precursor cell expressed, developmentally down-regulated 9
213438_at	1.33048e-12	7.7621e-16	9.5284	25.4633	0.605142	NFASC	23114	neurofascin
200759_x_at	4.00073e-05	8.99505e-07	5.22618	5.41632	0.432352	NFE2L1	4779	nuclear factor, erythroid 2 like 1
213029_at	5.07653e-05	1.18695e-06	5.16114	5.15246	0.438881	NFIB	4781	nuclear factor I B
203574_at	0.000436717	1.65217e-05	-4.51895	2.65698	-0.613624	NFIL3	4783	nuclear factor, interleukin 3 regulated
214062_x_at	6.66177e-05	1.68315e-06	-5.07858	4.82035	-0.322719	NFKBIB	4793	NFKB inhibitor beta
202215_s_at	0.000436761	1.6543e-05	4.51862	2.65577	0.323472	NFYC	4802	nuclear transcription factor Y subunit gamma
202008_s_at	0.00304002	0.000198503	-3.85835	0.325369	-0.386201	NID1	4811	nidogen 1
218557_at	2.2499e-06	2.65549e-08	6.02074	8.78042	0.319367	NIT2	56954	nitrilase family member 2
201577_at	5.01407e-07	4.07698e-09	-6.42453	10.5767	-0.597701	NME1	4830	NME/NM23 nucleoside diphosphate kinase 1
201268_at	4.814e-07	3.75908e-09	-6.44179	10.6545	-0.387451	NME1-NME2	654364	NME1-NME2 readthrough///NME/NM23 nucleoside diphosphate kinase 2
212739_s_at	9.73394e-05	2.67841e-06	4.96764	4.37911	0.312377	NME4	4833	NME/NM23 nucleoside diphosphate kinase 4
205895_s_at	0.000337169	1.20898e-05	-4.59774	2.95182	-0.326547	NOLC1	9221	nucleolar and coiled-body phosphoprotein 1
203023_at	2.85891e-07	2.0528e-09	-6.56986	11.2352	-0.535969	NOP16	51491	NOP16 nucleolar protein
205581_s_at	0.000267833	9.20701e-06	-4.66583	3.20925	-0.409027	NOS3	4846	nitric oxide synthase 3
202443_x_at	0.00280413	0.000178721	3.88765	0.423148	0.361932	NOTCH2	4853	notch 2
203238_s_at	3.67874e-06	5.01879e-08	5.88095	8.17112	0.434076	NOTCH3	4854	notch 3
205460_at	0.00106745	5.16886e-05	-4.22387	1.58356	-0.315534	NPAS2	4862	neuronal PAS domain protein 2
202679_at	0.000311973	1.10744e-05	-4.61973	3.0347	-0.37891	NPC1	4864	NPC intracellular cholesterol transporter 1
209957_s_at	4.07413e-08	1.64552e-10	7.09491	13.6601	1.998	NPPA	4878	natriuretic peptide A
219054_at	6.47674e-05	1.62204e-06	5.08735	4.85551	0.686549	NPR3	4883	natriuretic peptide receptor 3
213479_at	2.89624e-08	1.10479e-10	-7.17661	14.0432	-0.967685	NPTX2	4885	neuronal pentraxin 2
210444_at	0.156435	0.0367586	-2.11575	-4.37884	-0.318027	NPY6R	4888	neuropeptide Y receptor Y6 (pseudogene)
210519_s_at	8.75765e-06	1.40308e-07	-5.65194	7.18823	-0.430031	NQO1	1728	NAD(P)H quinone dehydrogenase 1
216321_s_at	0.00314903	0.000206186	3.84772	0.290016	0.498657	NR3C1	2908	nuclear receptor subfamily 3 group C member 1
202340_x_at	0.050906	0.00765086	-2.7202	-3.01281	-0.328661	NR4A1	3164	nuclear receptor subfamily 4 group A member 1
207089_at	0.00144307	7.57054e-05	-4.12229	1.22572	-1.34832	NRAP	4892	nebulin related anchoring protein
201310_s_at	5.49444e-05	1.31391e-06	5.13719	5.05581	0.843366	NREP	9315	neuronal regeneration related protein
202600_s_at	0.123722	0.0261818	-2.25579	-4.08966	-0.33451	NRIP1	8204	nuclear receptor interacting protein 1
218625_at	0.00275141	0.000173854	3.89533	0.44888	0.436033	NRN1	51299	neuritin 1
212298_at	0.162535	0.0390601	2.09002	-4.43014	0.319901	NRP1	8829	neuropilin 1
209279_s_at	1.2448e-05	2.15073e-07	-5.5555	6.78033	-0.325785	NSDHL	50814	NAD(P) dependent steroid dehydrogenase-like
218051_s_at	0.00271949	0.000170983	-3.89996	0.464401	-0.409809	NT5DC2	64943	5'-nucleotidase domain containing 2
221796_at	0.0715429	0.0120207	2.5565	-3.41263	0.321276	NTRK2	4915	neurotrophic receptor tyrosine kinase 2
212605_s_at	0.12489	0.026544	2.25023	-4.10145	0.310251	NUDT3	11165	nudix hydrolase 3
212183_at	0.0310836	0.00395606	-2.94759	-2.42212	-0.376542	NUDT4P1	440672	nudix hydrolase 4 pseudogene 1///nudix hydrolase 4
202900_s_at	0.00105252	5.06146e-05	-4.22941	1.60326	-0.305778	NUP88	4927	nucleoporin 88
201365_at	1.32994e-05	2.33365e-07	5.53698	6.70242	0.327886	OAZ2	4947	ornithine decarboxylase antizyme 2
214928_at	0.00247406	0.000150444	3.93541	0.583729	0.336957	OBSL1	23363	obscurin like 1
201282_at	0.0734838	0.0124919	-2.54223	-3.44645	-0.371087	OGDH	4967	oxoglutarate dehydrogenase
219277_s_at	0.00467296	0.000337842	3.70766	-0.168814	0.331822	OGDHL	55753	oxoglutarate dehydrogenase-like
53071_s_at	0.0411263	0.00576207	2.81951	-2.75982	0.454125	OGFOD3	79701	2-oxoglutarate and iron dependent oxygenase domain containing 3
218730_s_at	1.07454e-06	1.02714e-08	6.22676	9.69049	0.971777	OGN	4969	osteoglycin
217525_at	3.62545e-06	4.92982e-08	5.8849	8.18823	0.39025	OLFML1	283298	olfactomedin like 1
213075_at	2.84576e-08	1.05999e-10	7.18509	14.083	0.480825	OLFML2A	169611	olfactomedin like 2A
218162_at	2.88931e-06	3.60467e-08	5.95381	8.48784	0.506018	OLFML3	56944	olfactomedin like 3
205907_s_at	2.69996e-06	3.24727e-08	5.97671	8.5878	0.668523	OMD	4958	osteomodulin
212213_x_at	0.00231875	0.000137254	3.9607	0.669351	0.350192	OPA1	4976	OPA1, mitochondrial dynamin like GTPase
219032_x_at	0.00119979	5.93892e-05	-4.18708	1.45325	-0.322969	OPN3	23596	opsin 3
210028_s_at	1.04855e-05	1.7646e-07	5.60028	6.96927	0.315337	ORC3	23595	origin recognition complex subunit 3
218556_at	1.97366e-07	1.26659e-09	-6.67142	11.6988	-0.430734	ORMDL2	29095	ORMDL sphingolipid biosynthesis regulator 2
209485_s_at	0.153971	0.0358651	-2.12612	-4.35801	-0.323297	OSBPL1A	114876	oxysterol binding protein like 1A
205729_at	0.000137745	4.06082e-06	-4.8671	3.98432	-0.385394	OSMR	9180	oncostatin M receptor
202780_at	0.00208072	0.000119056	3.99971	0.802179	0.323606	OXCT1	5019	3-oxoacid CoA-transferase 1
210448_s_at	1.65892e-07	1.03914e-09	-6.71289	11.8889	-0.584221	P2RX5	5026	purinergic receptor P2X 5
209154_at	0.000139475	4.13112e-06	4.86292	3.96805	0.482787	P2RX5-TAX1BP3	100533970	P2RX5-TAX1BP3 readthrough (NMD candidate)///Tax1 binding protein 3
200656_s_at	0.0844517	0.0152205	-2.46802	-3.61964	-0.394589	P4HB	5034	prolyl 4-hydroxylase subunit beta
218744_s_at	0.007919	0.000665988	3.50925	-0.79643	0.303318	PACSIN3	29763	protein kinase C and casein kinase substrate in neurons 3
211547_s_at	0.101049	0.0195813	-2.37109	-3.83902	-0.342233	PAFAH1B1	5048	platelet activating factor acetylhydrolase 1b regulatory subunit 1
201014_s_at	1.05284e-06	9.92222e-09	-6.23421	9.72364	-0.469706	PAICS	10606	phosphoribosylaminoimidazole carboxylase; phosphoribosylaminoimidazolesuccinocarboxamide synthase
221868_at	0.0031568	0.000206836	3.84683	0.287083	0.398442	PAIP2B	400961	poly(A) binding protein interacting protein 2B
200897_s_at	1.46575e-07	8.35394e-10	-6.7585	12.0986	-0.461981	PALLD	23022	palladin, cytoskeletal associated protein
202759_s_at	0.0307773	0.0039088	-2.95162	-2.41129	-0.314435	PALM2-AKAP2	445815	PALM2-AKAP2 readthrough///A-kinase anchoring protein 2
213661_at	6.39529e-07	5.45306e-09	6.36255	10.2977	0.4545	PAMR1	25891	peptidase domain containing associated with muscle regeneration 1
212720_at	0.000187611	5.89363e-06	-4.77611	3.63137	-0.514286	PAPOLA	10914	poly(A) polymerase alpha
221526_x_at	1.6296e-07	9.83301e-10	-6.72444	11.942	-0.431978	PARD3	56288	par-3 family cell polarity regulator
212148_at	0.00289156	0.000185847	3.87675	0.386727	0.361422	PBX1	5087	PBX homeobox 1
212694_s_at	2.03372e-07	1.31546e-09	6.66347	11.6625	0.504071	PCCB	5096	propionyl-CoA carboxylase beta subunit
210273_at	0.000615148	2.56645e-05	4.40642	2.24183	0.424326	PCDH7	5099	protocadherin 7
212406_s_at	0.0436844	0.00623691	2.79202	-2.83063	0.389348	PCMTD2	55251	protein-L-isoaspartate (D-aspartate) O-methyltransferase domain containing 2
203660_s_at	2.70919e-05	5.58056e-07	-5.33719	5.87096	-0.554986	PCNT	5116	pericentrin
202465_at	1.78561e-06	1.95525e-08	6.08745	9.0736	0.450472	PCOLCE	5118	procollagen C-endopeptidase enhancer
219295_s_at	3.62477e-07	2.66778e-09	6.5145	10.9836	0.747128	PCOLCE2	26577	procollagen C-endopeptidase enhancer 2
202290_at	0.0419471	0.00592037	-2.81012	-2.78407	-0.360316	PDAP1	11333	PDGFA associated protein 1
208396_s_at	2.55611e-05	5.19642e-07	5.35368	5.93892	0.778268	PDE1A	5136	phosphodiesterase 1A
207303_at	0.000920979	4.26123e-05	4.27469	1.76489	0.38381	PDE1C	5137	phosphodiesterase 1C
218718_at	0.000195247	6.20361e-06	4.76351	3.58284	0.449449	PDGFC	56034	platelet derived growth factor C
219304_s_at	1.09645e-06	1.06284e-08	6.2194	9.65773	0.657592	PDGFD	80310	platelet derived growth factor D
205960_at	0.0294649	0.00367998	-2.97179	-2.3569	-1.2222	PDK4	5166	pyruvate dehydrogenase kinase 4
209621_s_at	0.00202079	0.000114448	4.01049	0.839062	0.532871	PDLIM3	27295	PDZ and LIM domain 3
213684_s_at	0.000249724	8.49486e-06	4.68584	3.28538	0.454352	PDLIM5	10611	PDZ and LIM domain 5
204879_at	0.00162267	8.77493e-05	-4.08257	1.08749	-0.34994	PDPN	10630	podoplanin
212915_at	0.0311168	0.00396535	2.94681	-2.42424	0.490468	PDZRN3	23024	PDZ domain containing ring finger 3
200787_s_at	0.00706876	0.000577353	-3.55161	-0.664676	-0.603407	PEA15	8682	phosphoprotein enriched in astrocytes 15
205353_s_at	2.71442e-05	5.61142e-07	5.33592	5.8657	0.32014	PEBP1	5037	phosphatidylethanolamine binding protein 1
208983_s_at	0.027019	0.00328355	-3.00965	-2.25397	-0.402721	PECAM1	5175	platelet and endothelial cell adhesion molecule 1
209242_at	0.00214034	0.000123332	3.99005	0.769218	0.325572	PEG3	5178	paternally expressed 3
218319_at	0.0270611	0.00328988	-3.00901	-2.25572	-0.310098	PELI1	57162	pellino E3 ubiquitin protein ligase 1
213791_at	2.40526e-05	4.82498e-07	5.37079	6.0096	0.689505	PENK	5179	proenkephalin
205251_at	0.00581602	0.000448671	3.6256	-0.431627	0.300112	PER2	8864	period circadian clock 2
211033_s_at	0.000164441	4.98126e-06	4.81731	3.79069	0.328595	PEX7	5191	peroxisomal biogenesis factor 7
202464_s_at	0.113606	0.0231624	-2.30491	-3.98425	-0.327065	PFKFB3	5209	6-phosphofructo-2-kinase/fructose-2,6-biphosphatase 3
210976_s_at	0.000466599	1.78825e-05	4.49885	2.58232	0.445313	PFKM	5213	phosphofructokinase, muscle
201118_at	0.000309244	1.0922e-05	-4.6232	3.04779	-0.400493	PGD	5226	phosphogluconate dehydrogenase
221816_s_at	0.000740514	3.23682e-05	4.34643	2.02339	0.30641	PHF11	51131	PHD finger protein 11
217997_at	0.000401562	1.49034e-05	4.54504	2.75426	0.924432	PHLDA1	22822	pleckstrin homology like domain family A member 1
203335_at	0.0025266	0.000154298	3.92842	0.560135	0.336094	PHYH	5264	phytanoyl-CoA 2-hydroxylase
212506_at	0.0282164	0.00347353	-2.99101	-2.30479	-0.316911	PICALM	8301	phosphatidylinositol binding clathrin assembly protein
209707_at	0.00290021	0.000186887	3.87519	0.381524	0.344144	PIGK	10026	phosphatidylinositol glycan anchor biosynthesis class K
221689_s_at	0.00102655	4.87333e-05	4.2394	1.63883	0.315421	PIGP	51227	phosphatidylinositol glycan anchor biosynthesis class P
211580_s_at	2.91854e-06	3.67442e-08	-5.9496	8.4695	-0.344071	PIK3R3	8503	phosphoinositide-3-kinase regulatory subunit 3
209193_at	0.00105879	5.11269e-05	-4.22675	1.59381	-0.309854	PIM1	5292	Pim-1 proto-oncogene, serine/threonine kinase
202927_at	0.00231167	0.000136366	3.96249	0.675407	0.307023	PIN1	5300	peptidylprolyl cis/trans isomerase, NIMA-interacting 1
201192_s_at	3.54896e-05	7.80411e-07	-5.25934	5.55152	-0.367408	PITPNA	5306	phosphatidylinositol transfer protein alpha
214154_s_at	0.169633	0.0417099	-2.06196	-4.48541	-0.389661	PKP2	5318	plakophilin 2
203649_s_at	4.6148e-06	6.6479e-08	-5.81874	7.90221	-1.43389	PLA2G2A	5320	phospholipase A2 group IIA
209785_s_at	3.85321e-06	5.36057e-08	5.8664	8.10809	0.657389	PLA2G4C	8605	phospholipase A2 group IVC
215870_s_at	0.0131002	0.00126618	3.31425	-1.38679	0.309683	PLA2G5	5322	phospholipase A2 group V
209318_x_at	0.00207026	0.000117894	4.00239	0.811343	0.438095	PLAGL1	5325	PLAG1 like zinc finger 1
218454_at	2.10123e-06	2.40458e-08	6.0424	8.87547	0.37558	PLBD1	79887	phospholipase B domain containing 1
203895_at	5.78515e-05	1.41494e-06	5.1197	4.98537	0.384567	PLCB4	5332	phospholipase C beta 4
205111_s_at	0.00297848	0.000193415	3.86561	0.349549	0.376768	PLCE1	51196	phospholipase C epsilon 1
220952_s_at	0.00547783	0.00041623	3.64742	-0.362163	0.520149	PLEKHA5	54477	pleckstrin homology domain containing A5
218223_s_at	1.00499e-07	5.23173e-10	-6.85597	12.5482	-0.60691	PLEKHO1	51177	pleckstrin homology domain containing O1
209122_at	2.07839e-09	4.29054e-12	-7.83351	17.1688	-1.21005	PLIN2	123	perilipin 2
202122_s_at	4.577e-06	6.57291e-08	-5.82126	7.91306	-0.33138	PLIN3	10226	perilipin 3
201136_at	1.15836e-07	6.34207e-10	-6.81594	12.3633	-0.536061	PLP2	5355	proteolipid protein 2
201215_at	0.0181995	0.00193569	3.18105	-1.77444	0.366993	PLS3	5358	plastin 3
218901_at	0.00207144	0.00011809	4.00193	0.809794	0.470524	PLSCR4	57088	phospholipid scramblase 4
219700_at	7.58126e-09	1.8032e-11	7.54504	15.787	0.806574	PLXDC1	57125	plexin domain containing 1
213030_s_at	0.000468275	1.79677e-05	-4.49764	2.57784	-0.341616	PLXNA2	5362	plexin A2
215807_s_at	0.000874458	3.97927e-05	-4.29262	1.82922	-0.304207	PLXNB1	5364	plexin B1
212176_at	0.0121625	0.00115714	3.34205	-1.30429	0.308906	PNISR	25957	PNN interacting serine and arginine rich protein
218824_at	0.0319072	0.00410973	2.93479	-2.45645	0.326891	PNMAL1	55228	paraneoplastic Ma antigen family like 1
203622_s_at	0.0025266	0.000154433	-3.92818	0.55932	-0.346412	PNO1	56902	partner of NOB1 homolog
201695_s_at	6.42432e-06	9.71591e-08	-5.73429	7.53939	-0.759045	PNP	4860	purine nucleoside phosphorylase
209740_s_at	3.39341e-05	7.40115e-07	5.27168	5.60201	0.345932	PNPLA4	8228	patatin like phospholipase domain containing 4
217779_s_at	1.48621e-05	2.66122e-07	5.50711	6.57707	0.307297	PNRC2	55629	proline rich nuclear receptor coactivator 2
208828_at	0.0196131	0.00214126	-3.14881	-1.86631	-0.316522	POLE3	54107	DNA polymerase epsilon 3, accessory subunit
213887_s_at	0.170561	0.0421445	-2.05751	-4.49413	-0.342364	POLR2E	5434	RNA polymerase II subunit E
204839_at	0.00211479	0.000121509	3.99413	0.783129	0.319339	POP5	51367	POP5 homolog, ribonuclease P/MRP subunit
208928_at	1.65892e-07	1.03121e-09	-6.71449	11.8963	-0.612475	POR	5447	cytochrome p450 oxidoreductase
210809_s_at	0.0364802	0.00494086	2.87236	-2.62203	0.63813	POSTN	10631	periostin
218010_x_at	7.69266e-05	1.98505e-06	5.03933	4.6636	0.489576	PPDPF	79144	pancreatic progenitor cell differentiation and proliferation factor
211765_x_at	4.29291e-05	9.72902e-07	-5.20783	5.34166	-0.300483	PPIA	5478	peptidylprolyl isomerase A
204517_at	3.69951e-05	8.18499e-07	5.24822	5.50616	0.465148	PPIC	5480	peptidylprolyl isomerase C
201490_s_at	0.141718	0.0318378	-2.17582	-4.25687	-0.339998	PPIF	10105	peptidylprolyl isomerase F
201957_at	1.77415e-07	1.12263e-09	6.69671	11.8147	0.772487	PPP1R12B	4660	protein phosphatase 1 regulatory subunit 12B
212680_x_at	0.00372789	0.000254961	-3.78791	0.0925108	-0.332482	PPP1R14B	26472	protein phosphatase 1 regulatory inhibitor subunit 14B
206895_at	0.00102655	4.88704e-05	4.23866	1.63619	0.556567	PPP1R3A	5506	protein phosphatase 1 regulatory subunit 3A
204284_at	1.40072e-08	4.08592e-11	7.37942	14.9999	0.980891	PPP1R3C	5507	protein phosphatase 1 regulatory subunit 3C
201375_s_at	2.21574e-07	1.50149e-09	-6.6357	11.5355	-0.529607	PPP2CB	5516	protein phosphatase 2 catalytic subunit beta
32541_at	0.00121697	6.09494e-05	-4.18019	1.42893	-0.315508	PPP3CC	5533	protein phosphatase 3 catalytic subunit gamma
203737_s_at	0.0059614	0.000463097	-3.61637	-0.460902	-0.320212	PPRC1	23082	peroxisome proliferator-activated receptor gamma, coactivator-related 1
208680_at	2.19448e-06	2.5475e-08	-6.0298	8.82018	-0.376891	PRDX1	5052	peroxiredoxin 1
39729_at	0.00147122	7.75784e-05	4.11573	1.20283	0.325417	PRDX2	7001	peroxiredoxin 2
200844_s_at	0.000281513	9.76571e-06	-4.65115	3.15356	-0.366079	PRDX6	9588	peroxiredoxin 6
204223_at	0.0176494	0.00185974	3.19377	-1.73798	0.52035	PRELP	5549	proline and arginine rich end leucine rich repeat protein
202741_at	1.28557e-05	2.24425e-07	5.54585	6.7397	0.386569	PRKACB	5567	protein kinase cAMP-activated catalytic subunit beta
200603_at	0.00993139	0.000893615	3.42095	-1.06708	0.359055	PRKAR1A	5573	protein kinase cAMP-dependent type I regulatory subunit alpha
221564_at	2.88309e-07	2.0831e-09	6.56677	11.2211	0.371438	PRMT2	3275	protein arginine methyltransferase 2
204304_s_at	0.00046389	1.77578e-05	4.50063	2.58892	0.438087	PROM1	8842	prominin 1
214545_s_at	0.130856	0.0283992	-2.22279	-4.15932	-0.301737	PROSC	11212	proline synthetase cotranscribed homolog (bacterial)
211090_s_at	0.00747751	0.000616443	-3.53222	-0.725134	-0.522381	PRPF4B	8899	pre-mRNA processing factor 4B
218613_at	0.0262039	0.00315084	3.02327	-2.21668	0.340725	PSD3	23362	pleckstrin and Sec7 domain containing 3
209337_at	0.000236351	7.90206e-06	4.70378	3.35381	0.42379	PSIP1	11168	PC4 and SFRS1 interacting protein 1
201532_at	0.00122661	6.15424e-05	-4.17761	1.41985	-0.394914	PSMA3	5684	proteasome subunit alpha 3
202659_at	0.000428678	1.61021e-05	4.52547	2.68125	0.386046	PSMB10	5699	proteasome subunit beta 10
208777_s_at	1.75016e-05	3.29878e-07	-5.4581	6.37217	-0.340136	PSMD11	5717	proteasome 26S subunit, non-ATPase 11
200820_at	8.19926e-05	2.14142e-06	-5.02124	4.59157	-0.347616	PSMD8	5714	proteasome 26S subunit, non-ATPase 8
212220_at	5.06301e-06	7.33901e-08	-5.79678	7.80763	-0.415826	PSME4	23198	proteasome activator subunit 4
217492_s_at	0.00450596	0.000323342	-3.72024	-0.128122	-0.349035	PTENP1	11191	phosphatase and tensin homolog pseudogene 1///phosphatase and tensin homolog
208131_s_at	6.59937e-05	1.66147e-06	5.08166	4.83268	0.537334	PTGIS	5740	prostaglandin I2 (prostacyclin) synthase
211737_x_at	2.09728e-09	4.42364e-12	7.8274	17.1394	1.23802	PTN	5764	pleiotrophin
208617_s_at	2.21232e-06	2.60099e-08	-6.02527	8.80028	-0.349136	PTP4A2	8073	protein tyrosine phosphatase type IVA, member 2
209896_s_at	0.138109	0.0307046	-2.19079	-4.22598	-0.447203	PTPN11	5781	protein tyrosine phosphatase, non-receptor type 11
216915_s_at	0.00111962	5.46671e-05	-4.20905	1.53098	-0.31975	PTPN12	5782	protein tyrosine phosphatase, non-receptor type 12
221840_at	0.00372789	0.000254481	-3.78844	0.0942629	-0.418687	PTPRE	5791	protein tyrosine phosphatase, receptor type E
218732_at	6.72677e-05	1.70562e-06	-5.07543	4.80776	-0.355238	PTRH2	51651	peptidyl-tRNA hydrolase 2
209694_at	0.000249758	8.50722e-06	-4.68548	3.28401	-0.309885	PTS	5805	6-pyruvoyltetrahydropterin synthase
206157_at	3.22976e-05	6.92826e-07	-5.28704	5.66489	-1.46825	PTX3	5806	pentraxin 3
214443_at	2.61659e-05	5.3546e-07	-5.34675	5.91034	-0.357298	PVR	5817	poliovirus receptor
212923_s_at	0.00537943	0.000406783	-3.65408	-0.340905	-0.358716	PXDC1	221749	PX domain containing 1
201481_s_at	0.00300817	0.000196153	3.86168	0.336458	0.357901	PYGB	5834	phosphorylase, glycogen; brain
209123_at	0.000475881	1.83388e-05	4.49244	2.55856	0.32821	QDPR	5860	quinoid dihydropteridine reductase
201482_at	5.41146e-05	1.28711e-06	-5.14205	5.0754	-0.372133	QSOX1	5768	quiescin sulfhydryl oxidase 1
203831_at	1.3834e-07	7.82249e-10	6.77222	12.1617	0.341226	R3HDM2	22864	R3H domain containing 2
221810_at	0.00267851	0.000167805	-3.90517	0.481886	-0.434925	RAB15	376267	RAB15, member RAS oncogene family
207791_s_at	0.0152175	0.00153656	-3.25398	-1.56381	-0.532834	RAB1A	5861	RAB1A, member RAS oncogene family
208734_x_at	0.0505647	0.00758368	-2.72333	-3.00496	-0.41631	RAB2A	5862	RAB2A, member RAS oncogene family
212932_at	0.000698136	2.98266e-05	-4.36762	2.10034	-0.399977	RAB3GAP1	22930	RAB3 GTPase activating protein catalytic subunit 1
204547_at	0.000475881	1.8345e-05	4.49235	2.55824	0.528901	RAB40B	10966	RAB40B, member RAS oncogene family
206113_s_at	0.0069255	0.000562233	-3.55945	-0.640175	-0.425299	RAB5A	5868	RAB5A, member RAS oncogene family
201156_s_at	0.00233225	0.000138577	-3.95806	0.6604	-0.318688	RAB5C	5878	RAB5C, member RAS oncogene family
221808_at	0.000420828	1.5734e-05	-4.53132	2.70308	-0.377721	RAB9A	9367	RAB9A, member RAS oncogene family
203136_at	0.00272431	0.000171408	-3.89927	0.462084	-0.303041	RABAC1	10567	Rab acceptor 1
213313_at	0.00770579	0.00064114	3.52056	-0.761369	0.363948	RABGAP1	23637	RAB GTPase activating protein 1
213982_s_at	2.71851e-05	5.64856e-07	5.33439	5.85942	0.70618	RABGAP1L	9910	RAB GTPase activating protein 1 like
204916_at	0.000499417	1.95212e-05	-4.47652	2.49964	-0.46501	RAMP1	10267	receptor activity modifying protein 1
205779_at	0.00231875	0.00013718	3.96085	0.669855	0.367869	RAMP2	10266	receptor activity modifying protein 2
200750_s_at	9.48306e-06	1.56611e-07	-5.62719	7.08323	-0.477058	RAN	5901	RAN, member RAS oncogene family
201711_x_at	0.101079	0.0196007	-2.3707	-3.83987	-0.421176	RANBP2	5903	RAN binding protein 2
212125_at	1.09485e-08	2.99717e-11	-7.44228	15.2981	-0.461983	RANGAP1	5905	Ran GTPase activating protein 1
206391_at	2.86338e-06	3.55947e-08	-5.95658	8.49992	-0.523831	RARRES1	5918	retinoic acid receptor responder 1
219142_at	7.21595e-05	1.83937e-06	5.05749	4.73601	0.399364	RASL11B	65997	RAS like family 11 member B
215253_s_at	0.000383821	1.4131e-05	-4.55848	2.8045	-0.467726	RCAN1	1827	regulator of calcineurin 1
204759_at	0.00128036	6.46987e-05	4.1643	1.37295	0.339358	RCBTB2	1102	RCC1 and BTB domain containing protein 2
214281_s_at	0.0102923	0.000935793	3.40696	-1.10946	0.310073	RCHY1	25898	ring finger and CHY zinc finger domain containing 1
212398_at	0.0806499	0.0142706	-2.4924	-3.56326	-0.336801	RDX	5962	radixin
221643_s_at	0.00997175	0.000898755	-3.41921	-1.07235	-0.501423	RERE	473	arginine-glutamic acid dipeptide repeats
218428_s_at	0.000108918	3.06964e-06	-4.93483	4.24972	-0.58736	REV1	51455	REV1, DNA directed polymerase
210751_s_at	1.38169e-07	7.7508e-10	6.77414	12.1706	0.425719	RGN	9104	regucalcin
204337_at	0.00155389	8.29841e-05	4.09762	1.13976	0.496494	RGS4	5999	regulator of G-protein signaling 4
218353_at	7.61856e-10	1.43598e-12	8.05181	18.2225	0.86239	RGS5	8490	regulator of G-protein signaling 5
212651_at	0.00182465	0.00010161	4.04288	0.950284	0.316866	RHOBTB1	9886	Rho related BTB domain containing 1
200885_at	0.0348142	0.00464961	-2.89306	-2.56747	-0.336478	RHOC	389	ras homolog family member C
209684_at	0.00124916	6.273e-05	4.17253	1.40193	0.38224	RIN2	54453	Ras and Rab interactor 2
202129_s_at	0.00749695	0.0006204	-3.53033	-0.731038	-0.409208	RIOK3	8780	RIO kinase 3
201785_at	0.0931986	0.0174577	2.41559	-3.73927	0.334662	RNASE1	6035	ribonuclease A family member 1, pancreatic
213397_x_at	0.0266146	0.00322127	3.01598	-2.23666	0.342315	RNASE4	6038	ribonuclease A family member 4
217983_s_at	0.00231167	0.000136437	3.96234	0.674928	0.347722	RNASET2	8635	ribonuclease T2
201779_s_at	0.046816	0.00683446	-2.76002	-2.9123	-0.339196	RNF13	11342	ring finger protein 13
201823_s_at	0.0565014	0.00876313	-2.67176	-3.13338	-0.361554	RNF14	9604	ring finger protein 14
201528_at	0.0203389	0.00224558	3.13354	-1.90956	0.363195	RPA1	6117	replication protein A1
201033_x_at	3.87271e-06	5.40508e-08	-5.86457	8.10018	-0.309995	RPLP0	6175	ribosomal protein lateral stalk subunit P0
208689_s_at	0.000194426	6.16296e-06	-4.76513	3.58906	-0.354318	RPN2	6185	ribophorin II
201258_at	0.00185323	0.00010371	-4.03732	0.931151	-0.359378	RPS16	6217	ribosomal protein S16
204906_at	0.000658076	2.77016e-05	-4.38673	2.16991	-0.31172	RPS6KA2	6196	ribosomal protein S6 kinase A2
200082_s_at	0.003238	0.000214191	-3.83703	0.254564	-0.319677	RPS7	6201	ribosomal protein S7
212590_at	0.00422204	0.000297663	-3.7439	-0.0513283	-0.609473	RRAS2	22800	related RAS viral (r-ras) oncogene homolog 2
209567_at	1.48765e-07	8.54548e-10	-6.75377	12.0768	-0.422558	RRS1	23212	ribosome biogenesis regulator homolog
213797_at	0.023303	0.00269496	3.07449	-2.07516	0.347213	RSAD2	91543	radical S-adenosyl methionine domain containing 2
214629_x_at	0.0373747	0.00509891	-2.86159	-2.65028	-0.368927	RTN4	57142	reticulon 4
205334_at	0.0219907	0.00249166	3.09997	-2.00401	0.348152	S100A1	6271	S100 calcium binding protein A1
200660_at	0.0316439	0.00404904	-2.93979	-2.44305	-0.357132	S100A11	6282	S100 calcium binding protein A11
202917_s_at	0.00776511	0.000648864	-3.517	-0.772412	-1.21938	S100A8	6279	S100 calcium binding protein A8
203535_at	2.71442e-05	5.62624e-07	-5.33531	5.86319	-1.07685	S100A9	6280	S100 calcium binding protein A9
214456_x_at	0.0231404	0.00266681	-3.07791	-2.06564	-0.379884	SAA2	6289	serum amyloid A2///serum amyloid A1
208607_s_at	0.0873479	0.0159336	-2.4506	-3.65964	-0.327323	SAA2-SAA4	100528017	SAA2-SAA4 readthrough///serum amyloid A2///serum amyloid A1
201569_s_at	0.0586754	0.00918413	2.65487	-3.17497	0.314611	SAMM50	25813	SAMM50 sorting and assembly machinery component
204899_s_at	0.000449441	1.70636e-05	-4.51076	2.62654	-0.324202	SAP30	8819	Sin3A associated protein 30
201543_s_at	0.00237727	0.000142294	-3.95077	0.635693	-0.336791	SAR1A	56681	secretion associated Ras related GTPase 1A
203455_s_at	0.041671	0.00586368	-2.81345	-2.77546	-0.472536	SAT1	6303	spermidine/spermine N1-acetyltransferase 1
209741_x_at	0.00510635	0.000381198	3.67288	-0.280734	0.357647	SCAPER	49855	S-phase cyclin A associated protein in the ER
201646_at	0.0425786	0.00603816	-2.80328	-2.80169	-0.362834	SCARB2	950	scavenger receptor class B member 2
211162_x_at	0.0146992	0.0014717	-3.26747	-1.52439	-0.382654	SCD	6319	stearoyl-CoA desaturase
201462_at	0.000735675	3.20246e-05	4.3492	2.03343	0.380219	SCRN1	9805	secernin 1
212158_at	0.00462913	0.000334258	3.71072	-0.158921	0.328066	SDC2	6383	syndecan 2
218681_s_at	0.000105328	2.93681e-06	-4.94549	4.2917	-0.488882	SDF2L1	23753	stromal cell derived factor 2 like 1
204534_at	0.0111014	0.00102652	3.37877	-1.19443	0.392735	SEBOX	645832	SEBOX homeobox///vitronectin
204344_s_at	0.000740514	3.23455e-05	-4.34661	2.02406	-0.40623	SEC23A	10484	Sec23 homolog A, coat complex II component
200945_s_at	0.00238364	0.000142997	3.94942	0.631097	0.332516	SEC31A	22872	SEC31 homolog A, COPII coat complex component
217716_s_at	5.24417e-06	7.67221e-08	-5.78691	7.76517	-0.41877	SEC61A1	29927	Sec61 translocon alpha 1 subunit
221931_s_at	0.0344374	0.00458167	-2.89806	-2.55424	-0.310714	SEH1L	81929	SEH1 like nucleoporin
217811_at	0.000351342	1.274e-05	-4.58458	2.90234	-0.562356	SELT	51714	selenoprotein T
213169_at	3.97709e-05	8.88836e-07	5.22897	5.42768	0.390284	SEMA5A	9037	semaphorin 5A
201427_s_at	9.21269e-05	2.47651e-06	4.98645	4.45351	0.725952	SEPP1	6414	selenoprotein P, plasma, 1
201307_at	1.07614e-05	1.82068e-07	5.59321	6.93939	0.545948	SEPT11	55752	septin 11
206655_s_at	0.000766035	3.38275e-05	4.33497	1.98191	0.355615	SEPT5-GP1BB	100526833	SEPT5-GP1BB readthrough///septin 5///glycoprotein Ib platelet beta subunit
213151_s_at	9.41186e-07	8.61652e-09	6.26456	9.85891	0.317738	SEPT7	989	septin 7
217725_x_at	0.137005	0.0303425	-2.19567	-4.21587	-0.333617	SERBP1	26135	SERPINE1 mRNA binding protein 1
200971_s_at	0.0109918	0.00101446	-3.38238	-1.18358	-0.355247	SERP1	27230	stress-associated endoplasmic reticulum protein 1
202376_at	2.83506e-16	6.36148e-20	-11.3623	34.4964	-1.39222	SERPINA3	12	serpin family A member 3
212268_at	0.0103381	0.000940882	-3.40531	-1.11444	-0.385365	SERPINB1	1992	serpin family B member 1
202627_s_at	1.22106e-08	3.47677e-11	-7.41219	15.1553	-1.40654	SERPINE1	5054	serpin family E member 1
212190_at	0.000715037	3.07431e-05	4.35979	2.07186	0.755215	SERPINE2	5270	serpin family E member 2
202283_at	0.0811908	0.0144032	2.48891	-3.57136	0.302507	SERPINF1	5176	serpin family F member 1
205352_at	0.000181387	5.64926e-06	4.7865	3.67148	0.473985	SERPINI1	5274	serpin family I member 1
37462_i_at	0.0249594	0.00294589	3.04538	-2.15581	0.307607	SF3A2	8175	splicing factor 3a subunit 2
202037_s_at	8.43822e-05	2.22288e-06	5.01232	4.55611	0.955151	SFRP1	6422	secreted frizzled related protein 1
204051_s_at	3.37146e-07	2.46622e-09	6.53111	11.0591	0.760937	SFRP4	6424	secreted frizzled related protein 4
204688_at	0.0104414	0.000953559	3.40124	-1.12674	0.37518	SGCE	8910	sarcoglycan epsilon
207302_at	3.32143e-06	4.33813e-08	5.91308	8.31058	0.596131	SGCG	6445	sarcoglycan gamma
201739_at	0.00672666	0.000541678	-3.57042	-0.605778	-0.497901	SGK1	6446	serum/glucocorticoid regulated kinase 1
204979_s_at	0.000518641	2.04589e-05	-4.46455	2.45541	-0.527632	SH3BGR	6450	SH3 domain binding glutamate rich protein
201312_s_at	0.00150666	7.96713e-05	4.10858	1.1779	0.599522	SH3BGRL	6451	SH3 domain binding glutamate rich protein like
221269_s_at	0.0523153	0.00792607	-2.70765	-3.04423	-0.370215	SH3BGRL3	83442	SH3 domain binding glutamate rich protein like 3
210101_x_at	8.11999e-06	1.26812e-07	-5.67466	7.28485	-0.440036	SH3GLB1	51100	SH3 domain containing GRB2 like endophilin B1
201469_s_at	0.0015575	8.33164e-05	-4.09655	1.13601	-0.382075	SHC1	6464	SHC adaptor protein 1
214437_s_at	0.00012459	3.57841e-06	-4.89777	4.10424	-0.365891	SHMT2	6472	serine hydroxymethyltransferase 2
219083_at	0.00198615	0.00011204	-4.01629	0.858932	-0.313738	SHQ1	55164	SHQ1, H/ACA ribonucleoprotein assembly factor
56256_at	0.0186559	0.00200431	3.16994	-1.80616	0.369765	SIDT2	51092	SID1 transmembrane family member 2
208078_s_at	0.0185172	0.00198341	-3.17329	-1.79662	-0.588075	SIK1	150094	salt inducible kinase 1
218066_at	0.000871351	3.96122e-05	4.29381	1.83349	0.308597	SLC12A7	10723	solute carrier family 12 member 7
202234_s_at	0.0340885	0.0045129	2.90319	-2.54065	0.444679	SLC16A1	6566	solute carrier family 16 member 1
207057_at	0.058886	0.00923339	2.65294	-3.17971	0.606219	SLC16A7	9194	solute carrier family 16 member 7
209681_at	2.83868e-06	3.47956e-08	-5.96156	8.52166	-1.09568	SLC19A2	10560	solute carrier family 19 member 2
202800_at	1.12383e-05	1.90642e-07	-5.5828	6.89545	-0.61791	SLC1A3	6507	solute carrier family 1 member 3
204981_at	0.00052957	2.11356e-05	4.45623	2.42474	0.323205	SLC22A18	5002	solute carrier family 22 member 18
205074_at	4.98489e-07	3.95664e-09	-6.4309	10.6054	-0.702526	SLC22A5	6584	solute carrier family 22 member 5
209003_at	7.04184e-06	1.08078e-07	5.71048	7.4376	0.551796	SLC25A11	8402	solute carrier family 25 member 11
201917_s_at	0.0856881	0.0155565	-2.45973	-3.63872	-0.369694	SLC25A36	55186	solute carrier family 25 member 36
219932_at	0.00339952	0.000228079	3.81937	0.19611	0.817497	SLC27A6	28965	solute carrier family 27 member 6
221024_s_at	7.33808e-06	1.13284e-07	5.69995	7.39264	0.341373	SLC2A10	81031	solute carrier family 2 member 10
212907_at	1.60263e-05	2.95598e-07	5.48317	6.47684	0.524922	SLC30A1	7779	solute carrier family 30 member 1
202614_at	0.0162446	0.00166361	3.22901	-1.63634	0.322861	SLC30A9	10463	solute carrier family 30 member 9
218237_s_at	0.0406572	0.00566573	-2.82534	-2.74473	-0.538636	SLC38A1	81539	solute carrier family 38 member 1
218041_x_at	2.27396e-08	8.16391e-11	-7.23847	14.3341	-1.08703	SLC38A2	54407	solute carrier family 38 member 2
212110_at	5.66924e-05	1.37742e-06	-5.12605	5.01092	-0.4478	SLC39A14	23516	solute carrier family 39 member 14
203908_at	0.00264643	0.000164467	3.91074	0.500618	0.363403	SLC4A4	8671	solute carrier family 4 member 4
222155_s_at	0.000330032	1.17895e-05	-4.60405	2.97558	-0.366842	SLC52A2	79581	solute carrier family 52 member 2
212290_at	1.29033e-07	7.18043e-10	-6.79008	12.244	-0.39243	SLC7A1	6541	solute carrier family 7 member 1
203578_s_at	3.02563e-06	3.82905e-08	-5.94054	8.43005	-0.32668	SLC7A6	9057	solute carrier family 7 member 6
204368_at	0.00447614	0.000320397	-3.72286	-0.119633	-0.316594	SLCO2A1	6578	solute carrier organic anion transporter family member 2A1
219911_s_at	1.0287e-10	1.2003e-13	-8.54263	20.6119	-0.92823	SLCO4A1	28231	solute carrier organic anion transporter family member 4A1
203813_s_at	1.26788e-05	2.202e-07	5.55016	6.75785	0.387579	SLIT3	6586	slit guidance ligand 3
217707_x_at	2.54646e-05	5.15394e-07	5.35557	5.94674	0.605043	SMARCA2	6595	SWI/SNF related, matrix associated, actin dependent regulator of chromatin, subfamily a, member 2
207390_s_at	0.0191278	0.00207219	3.15931	-1.83648	0.322074	SMTN	6525	smoothelin
204466_s_at	0.000315633	1.12237e-05	4.61638	3.02205	0.541682	SNCA	6622	synuclein alpha
217466_x_at	0.00109453	5.31965e-05	-4.21626	1.55657	-0.338914	SNORA64	26784	small nucleolar RNA, H/ACA box 64///ribosomal protein S2
200869_at	0.00598386	0.000465647	-3.61476	-0.465982	-0.399481	SNORA68	26780	small nucleolar RNA, H/ACA box 68///ribosomal protein L18a
221989_at	0.00209865	0.00012027	-3.99693	0.792702	-0.370988	SNORA70	26778	small nucleolar RNA, H/ACA box 70///ribosomal protein L10
214805_at	1.15267e-06	1.12252e-08	-6.20762	9.60537	-0.494762	SNORD10	652966	small nucleolar RNA, C/D box 10///small nucleolar RNA, H/ACA box 48///small nucleolar RNA, H/ACA box 67///eukaryotic translation initiation factor 4A1
210338_s_at	0.00387075	0.000267685	-3.7741	0.0472553	-0.5801	SNORD14D	85390	small nucleolar RNA, C/D box 14D///small nucleolar RNA, C/D box 14C///heat shock protein family A (Hsp70) member 8
217850_at	2.10452e-06	2.41779e-08	-6.04121	8.87023	-0.690645	SNORD19B	100113381	small nucleolar RNA, C/D box 19B///G protein nucleolar 3
217807_s_at	0.0360454	0.00486418	2.8777	-2.60799	0.30787	SNORD23	692091	small nucleolar RNA, C/D box 23///glioma tumor suppressor candidate region gene 2
216977_x_at	0.000116025	3.31157e-06	-4.91652	4.17775	-0.310441	SNRPA1	6627	small nuclear ribonucleoprotein polypeptide A'
213175_s_at	1.02947e-08	2.77199e-11	-7.4581	15.3732	-0.44023	SNRPB	6628	small nuclear ribonucleoprotein polypeptides B and B1
202690_s_at	0.0169616	0.00175531	-3.21208	-1.68529	-0.365589	SNRPD1	6632	small nuclear ribonucleoprotein D1 polypeptide
205644_s_at	0.00748302	0.000617568	-3.53168	-0.726817	-0.354017	SNRPG	6637	small nuclear ribonucleoprotein polypeptide G
213364_s_at	0.00288901	0.000185528	3.87723	0.388323	0.337725	SNX1	6642	sorting nexin 1
205236_x_at	5.08715e-05	1.194e-06	5.15974	5.14683	0.424746	SOD3	6649	superoxide dismutase 3, extracellular
218087_s_at	0.0407848	0.0056941	2.82361	-2.7492	0.328576	SORBS1	10580	sorbin and SH3 domain containing 1
204288_s_at	1.6726e-05	3.12871e-07	5.4702	6.42266	0.677159	SORBS2	8470	sorbin and SH3 domain containing 2
212797_at	0.003238	0.000214178	-3.83705	0.254621	-0.326767	SORT1	6272	sortilin 1
219568_x_at	0.0630394	0.0101166	-2.61982	-3.26054	-0.348733	SOX18	54345	SRY-box 18
219109_at	0.000364045	1.33313e-05	4.57317	2.8595	0.381397	SPAG16	79582	sperm associated antigen 16
212667_at	2.33511e-07	1.62429e-09	6.61917	11.46	0.723615	SPARC	6678	secreted protein acidic and cysteine rich
218164_at	0.000625746	2.62284e-05	4.40082	2.22136	0.378952	SPATA20	64847	spermatogenesis associated 20
218817_at	2.91854e-06	3.68043e-08	-5.94924	8.46794	-0.438729	SPCS3	60559	signal peptidase complex subunit 3
203513_at	0.000503797	1.98152e-05	4.47271	2.48555	0.332745	SPG11	80208	spastic paraplegia 11 (autosomal recessive)
203582_s_at	0.0038213	0.000263408	-3.77867	0.0622217	-0.448545	SPHAR	10638	S-phase response (cyclin related)///RAB4A, member RAS oncogene family
202363_at	0.0213341	0.00239641	3.11258	-1.96862	0.410846	SPOCK1	6695	sparc/osteonectin, cwcv and kazal-like domains proteoglycan (testican) 1
209875_s_at	0.10037	0.0193765	-2.37519	-3.82989	-0.604294	SPP1	6696	secreted phosphoprotein 1
215235_at	3.56373e-11	3.03868e-14	8.81239	21.9343	0.747091	SPTAN1	6709	spectrin alpha, non-erythrocytic 1
215918_s_at	6.92163e-06	1.05923e-07	5.71498	7.45685	0.577092	SPTBN1	6711	spectrin beta, non-erythrocytic 1
201859_at	0.010713	0.000982697	-3.39208	-1.15438	-0.577628	SRGN	5552	serglycin
205335_s_at	0.00703864	0.000573945	-3.55336	-0.659211	-0.339066	SRP19	6728	signal recognition particle 19
208095_s_at	0.0171191	0.00178006	-3.20765	-1.69806	-0.348968	SRP72	6731	signal recognition particle 72
203182_s_at	0.00216159	0.000125138	-3.98607	0.75564	-0.463204	SRPK2	6733	SRSF protein kinase 2
200917_s_at	0.0140758	0.00139033	-3.28522	-1.47239	-0.379595	SRPRA	6734	SRP receptor alpha subunit
204955_at	8.74022e-05	2.32597e-06	-5.00147	4.51306	-0.48153	SRPX	8406	sushi repeat containing protein, X-linked
201742_x_at	0.0187901	0.0020238	-3.16686	-1.81497	-0.494308	SRSF1	6426	serine and arginine rich splicing factor 1
210178_x_at	0.0168104	0.00173589	-3.2156	-1.67514	-0.399151	SRSF10	10772	serine and arginine rich splicing factor 10
202899_s_at	0.000134339	3.92472e-06	-4.87538	4.01664	-0.484905	SRSF3	6428	serine and arginine rich splicing factor 3
218283_at	4.98489e-07	3.95964e-09	-6.43074	10.6047	-0.361332	SS18L2	51188	SS18 like 2
200889_s_at	0.000185179	5.80061e-06	-4.78002	3.64644	-0.418607	SSR1	6745	signal sequence receptor subunit 1
217790_s_at	0.000889258	4.06258e-05	-4.2872	1.80974	-0.33592	SSR3	6747	signal sequence receptor subunit 3
200956_s_at	0.00048101	1.85859e-05	-4.48903	2.54594	-0.379639	SSRP1	6749	structure specific recognition protein 1
200887_s_at	0.0399969	0.00555537	2.83213	-2.72712	0.337615	STAT1	6772	signal transducer and activator of transcription 1
208991_at	3.85321e-06	5.35517e-08	-5.86662	8.10905	-0.654193	STAT3	6774	signal transducer and activator of transcription 3
206118_at	0.0249592	0.00294348	3.04565	-2.15507	0.39321	STAT4	6775	signal transducer and activator of transcription 4
204595_s_at	0.00317466	0.000208291	-3.84487	0.280559	-0.370897	STC1	6781	stanniocalcin 1
213330_s_at	2.79609e-05	5.83486e-07	-5.32688	5.8285	-0.494682	STIP1	10963	stress induced phosphoprotein 1
202693_s_at	0.0370413	0.00503348	-2.86601	-2.63869	-0.420105	STK17A	9263	serine/threonine kinase 17a
212565_at	0.000567316	2.31378e-05	4.43305	2.33945	0.47988	STK38L	23012	serine/threonine kinase 38 like
212112_s_at	0.00133089	6.79413e-05	-4.15125	1.32711	-0.314421	STX12	23673	syntaxin 12
212631_at	7.43e-05	1.90393e-06	5.04927	4.70323	0.354808	STX7	8417	syntaxin 7
202930_s_at	0.0056901	0.000436914	3.63333	-0.407056	0.388797	SUCLA2	8803	succinate-CoA ligase ADP-forming beta subunit
214835_s_at	0.0172612	0.00180412	3.2034	-1.7103	0.351517	SUCLG2	8801	succinate-CoA ligase GDP-forming beta subunit
212354_at	1.76785e-05	3.37972e-07	5.45256	6.34905	0.554073	SULF1	23213	sulfatase 1
200739_s_at	0.00779282	0.000651879	-3.51563	-0.776687	-0.334627	SUMO3	6612	small ubiquitin-like modifier 3
212074_at	0.0464501	0.00676854	2.76342	-2.90366	0.33604	SUN1	23353	Sad1 and UNC84 domain containing 1
213247_at	7.97053e-06	1.2412e-07	5.67947	7.30535	0.417985	SVEP1	79987	sushi, von Willebrand factor type A, EGF and pentraxin domain containing 1
202565_s_at	5.43727e-06	8.00353e-08	5.77751	7.72475	0.507902	SVIL	6840	supervillin
217832_at	0.0135406	0.00132168	-3.30096	-1.42606	-0.336697	SYNCRIP	10492	synaptotagmin binding cytoplasmic RNA interacting protein
219804_at	0.0377703	0.00516267	2.85733	-2.66142	0.568742	SYNPO2L	79933	synaptopodin 2 like
201259_s_at	0.0319107	0.00411289	-2.93453	-2.45714	-0.400732	SYPL1	6856	synaptophysin like 1
212003_at	3.32143e-06	4.39496e-08	-5.91022	8.29813	-0.409404	SZRD1	26099	SUZ RNA binding domain containing 1
202289_s_at	0.072224	0.0121831	2.55152	-3.42444	0.354224	TACC2	10579	transforming acidic coiled-coil containing protein 2
208829_at	1.19302e-06	1.19393e-08	6.19432	9.54625	0.38855	TAPBP	6892	TAP binding protein (tapasin)
218747_s_at	0.00253153	0.000155075	3.92703	0.55545	0.309681	TAPBPL	55080	TAP binding protein like
207155_at	0.0182537	0.00194637	3.1793	-1.77945	0.364716	TBX5	6910	T-box 5
203919_at	2.23705e-05	4.45744e-07	5.38904	6.08512	0.323975	TCEA2	6919	transcription elongation factor A2
202824_s_at	8.19929e-05	2.14522e-06	-5.02082	4.58989	-0.445868	TCEB1	6921	transcription elongation factor B subunit 1
213891_s_at	5.35043e-07	4.39406e-09	6.40859	10.5048	0.736504	TCF4	6925	transcription factor 4
212761_at	0.000593126	2.44205e-05	4.4192	2.28862	0.524746	TCF7L2	6934	transcription factor 7 like 2
203743_s_at	0.0107803	0.000991774	-3.38928	-1.16282	-0.407962	TDG	6996	thymine DNA glycosylase
204281_at	0.000194426	6.15806e-06	-4.76532	3.58982	-0.309616	TEAD4	7004	TEA domain transcription factor 4
202720_at	0.000116014	3.30418e-06	-4.91706	4.17987	-0.324687	TES	26136	testin LIM domain protein
209278_s_at	0.000527482	2.09497e-05	-4.45849	2.43307	-0.391833	TFPI2	7980	tissue factor pathway inhibitor 2
220407_s_at	0.00203297	0.000115377	-4.00828	0.831508	-0.388963	TGFB2	7042	transforming growth factor beta 2
201506_at	0.00986116	0.000886227	3.42347	-1.05945	0.351704	TGFBI	7045	transforming growth factor beta induced
207334_s_at	0.001161	5.71043e-05	-4.19749	1.49005	-0.528966	TGFBR2	7048	transforming growth factor beta receptor 2
204731_at	0.007919	0.00066575	-3.50936	-0.796099	-0.354901	TGFBR3	7049	transforming growth factor beta receptor 3
203313_s_at	0.000558836	2.26714e-05	-4.43827	2.35863	-0.38792	TGIF1	7050	TGFB induced factor homeobox 1
217835_x_at	1.55345e-05	2.85133e-07	-5.49139	6.51122	-0.308956	TGIF2-C20orf24	100527943	TGIF2-C20orf24 readthrough///chromosome 20 open reading frame 24
201042_at	1.22106e-08	3.50707e-11	-7.41043	15.1469	-0.558907	TGM2	7052	transglutaminase 2
203887_s_at	0.0674601	0.0110531	-2.58745	-3.33871	-0.359762	THBD	7056	thrombomodulin
201107_s_at	1.43679e-05	2.55983e-07	-5.51595	6.61413	-0.397117	THBS1	7057	thrombospondin 1
203083_at	5.91316e-05	1.45369e-06	5.11331	4.95967	0.500331	THBS2	7058	thrombospondin 2
204776_at	3.03675e-06	3.85676e-08	5.93896	8.42314	1.0293	THBS4	7060	thrombospondin 4
207571_x_at	0.0039354	0.000273039	-3.76848	0.0288592	-0.303269	THEMIS2	9473	thymocyte selection associated family member 2
218491_s_at	5.5905e-10	1.00355e-12	8.123	18.5675	0.516138	THYN1	29087	thymocyte nuclear protein 1
201821_s_at	0.00837403	0.000716658	-3.48737	-0.864005	-0.341747	TIMM17A	10440	translocase of inner mitochondrial membrane 17 homolog A (yeast)
218119_at	0.0295806	0.00370519	-2.96952	-2.36306	-0.300129	TIMM23B	100652748	translocase of inner mitochondrial membrane 23 homolog B///translocase of inner mitochondrial membrane 23
203093_s_at	0.00290949	0.00018789	-3.8737	0.376538	-0.315145	TIMM44	10469	translocase of inner mitochondrial membrane 44
201666_at	4.55141e-05	1.04083e-06	-5.192	5.27744	-0.761057	TIMP1	7076	TIMP metallopeptidase inhibitor 1
201148_s_at	0.00569971	0.000437908	-3.63267	-0.409157	-0.343611	TIMP3	7078	TIMP metallopeptidase inhibitor 3
206243_at	0.00172765	9.4977e-05	-4.06118	1.01342	-0.600917	TIMP4	7079	TIMP metallopeptidase inhibitor 4
202011_at	1.36629e-05	2.41583e-07	5.52912	6.66939	0.354385	TJP1	7082	tight junction protein 1
208700_s_at	0.0236499	0.00275312	-3.06752	-2.09451	-0.323025	TKT	7086	transketolase
215008_at	7.51278e-05	1.93189e-06	5.0458	4.68939	0.365312	TLL2	7093	tolloid like 2
209387_s_at	0.0365307	0.00494934	-2.87177	-2.62357	-0.403244	TM4SF1	4071	transmembrane 4 L six family member 1
210130_s_at	0.000665006	2.8053e-05	4.38347	2.15804	0.358309	TM7SF2	7108	transmembrane 7 superfamily member 2
209149_s_at	0.000210568	6.85103e-06	-4.73906	3.48887	-0.304319	TM9SF1	10548	transmembrane 9 superfamily member 1
204427_s_at	0.0577701	0.00900916	-2.6618	-3.15793	-0.421516	TMED2	10959	transmembrane p24 trafficking protein 2
202194_at	0.000727177	3.1427e-05	-4.35408	2.05116	-0.428617	TMED5	50999	transmembrane p24 trafficking protein 5
222209_s_at	7.42871e-05	1.90027e-06	5.04973	4.70507	0.571645	TMEM135	65084	transmembrane protein 135
218477_at	0.000510608	2.01191e-05	4.46883	2.4712	0.329794	TMEM14A	28978	transmembrane protein 14A
218095_s_at	4.3963e-05	9.98307e-07	-5.20179	5.31713	-0.325979	TMEM165	55858	transmembrane protein 165
220532_s_at	0.162553	0.039079	2.08981	-4.43055	0.347005	TMEM176B	28959	transmembrane protein 176B
213386_at	1.28557e-05	2.23957e-07	5.54632	6.7417	0.488832	TMEM246	84302	transmembrane protein 246
213986_s_at	0.0510871	0.00768267	-2.71873	-3.0165	-0.332445	TMEM259	91304	transmembrane protein 259
217743_s_at	0.0110555	0.00102106	-3.3804	-1.18953	-0.361482	TMEM30A	55754	transmembrane protein 30A
218772_x_at	0.0687059	0.0113528	-2.57761	-3.36229	-0.306044	TMEM38B	55151	transmembrane protein 38B
217795_s_at	1.76784e-05	3.35841e-07	-5.454	6.35508	-0.362479	TMEM43	79188	transmembrane protein 43
219449_s_at	1.424e-05	2.53064e-07	-5.51856	6.62507	-0.6454	TMEM70	54968	transmembrane protein 70
208097_s_at	0.000484642	1.8748e-05	-4.48682	2.53775	-0.395774	TMX1	81542	thioredoxin related transmembrane protein 1
201645_at	0.0489455	0.00726835	-2.73835	-2.96716	-0.512977	TNC	3371	tenascin C
206025_s_at	0.00478448	0.000348481	-3.69875	-0.197566	-0.491268	TNFAIP6	7130	TNF alpha induced protein 6
204932_at	0.00316258	0.000207357	-3.84613	0.284744	-0.680182	TNFRSF11B	4982	TNF receptor superfamily member 11b
218368_s_at	0.0178627	0.00189012	-3.18862	-1.75274	-0.454407	TNFRSF12A	51330	TNF receptor superfamily member 12A
202688_at	9.0941e-05	2.43647e-06	4.99036	4.46899	0.754625	TNFSF10	8743	tumor necrosis factor superfamily member 10
217853_at	0.00328236	0.000218303	3.83169	0.236866	0.337871	TNS3	64759	tensin 3
213451_x_at	5.80417e-08	2.68544e-10	6.99405	13.1892	0.710716	TNXB	7148	tenascin XB///tenascin XA (pseudogene)
202704_at	0.138656	0.0308637	2.18866	-4.23039	0.332195	TOB1	10140	transducer of ERBB2, 1
221496_s_at	0.0591886	0.00928615	-2.65088	-3.18476	-0.339096	TOB2	10766	transducer of ERBB2, 2
211987_at	0.00839869	0.000719145	3.48633	-0.867197	0.328227	TOP2B	7155	topoisomerase (DNA) II beta
217914_at	3.56079e-12	2.55677e-15	9.29614	24.3165	0.665003	TPCN1	53373	two pore segment channel 1
218876_at	2.91854e-06	3.66729e-08	5.95003	8.47136	0.380574	TPPP3	51673	tubulin polymerization promoting protein family member 3
219030_at	0.00590598	0.000457996	-3.6196	-0.450657	-0.408301	TPRKB	51002	TP53RK binding protein
204079_at	3.97015e-05	8.85502e-07	-5.22985	5.43125	-0.45929	TPST2	8459	tyrosylprotein sulfotransferase 2
202125_s_at	0.000234098	7.78471e-06	4.70749	3.36796	0.423464	TRAK2	66008	trafficking kinesin protein 2
201399_s_at	0.00860093	0.000740708	-3.47749	-0.894408	-0.614561	TRAM1	23471	translocation associated membrane protein 1
211796_s_at	0.0211844	0.0023758	3.11537	-1.96078	0.315935	TRBC1	28639	T cell receptor beta constant 1
202241_at	0.141027	0.0316255	-2.17859	-4.25117	-0.369803	TRIB1	10221	tribbles pseudokinase 1
205150_s_at	2.72612e-06	3.29097e-08	5.97378	8.575	0.529213	TRIL	9865	TLR4 interactor with leucine rich repeats
202342_s_at	0.00277587	0.000176271	3.89149	0.436011	0.337732	TRIM2	23321	tripartite motif containing 2
213293_s_at	0.00095305	4.44964e-05	4.26333	1.72424	0.517175	TRIM22	10346	tripartite motif containing 22
219923_at	3.43809e-05	7.51401e-07	5.26816	5.58759	0.303138	TRIM45	80263	tripartite motif containing 45
221952_x_at	1.1219e-19	1.00696e-23	13.099	42.8533	0.67844	TRMT5	57570	tRNA methyltransferase 5
200973_s_at	0.00507054	0.000377736	-3.67552	-0.272282	-0.345089	TSPAN3	10099	tetraspanin 3
209108_at	6.72677e-05	1.70539e-06	5.07546	4.80788	0.355921	TSPAN6	7105	tetraspanin 6
220968_s_at	0.000301557	1.05829e-05	4.63109	3.0776	0.418468	TSPAN9	10867	tetraspanin 9
218012_at	4.5288e-08	1.9511e-10	-7.05988	13.4963	-0.484865	TSPYL2	64061	TSPY like 2
208073_x_at	3.02741e-08	1.182e-10	7.16278	13.9782	0.555181	TTC3P1	286495	tetratricopeptide repeat domain 3 pseudogene 1///tetratricopeptide repeat domain 3
207063_at	0.0725685	0.0122679	2.54895	-3.43054	0.348932	TTTY14	83869	testis-specific transcript, Y-linked 14 (non-protein coding)
209118_s_at	3.3552e-05	7.30276e-07	5.2748	5.61475	0.48829	TUBA1A	7846	tubulin alpha 1a
210527_x_at	1.95768e-10	2.89922e-13	-8.3688	19.7629	-0.706628	TUBA3D	113457	tubulin alpha 3d///tubulin alpha 3c
212242_at	0.00277183	0.000175766	-3.89229	0.438686	-0.521093	TUBA4A	7277	tubulin alpha 4a
202154_x_at	4.55606e-05	1.05025e-06	-5.18989	5.26887	-0.369682	TUBB3	10381	tubulin beta 3 class III
213726_x_at	0.000139475	4.12925e-06	-4.86303	3.96847	-0.421611	TUBB4B	10383	tubulin beta 4B class IVb
209191_at	0.000657097	2.76309e-05	-4.38739	2.17231	-0.455016	TUBB6	84617	tubulin beta 6 class V
201714_at	0.0013652	7.05789e-05	-4.14107	1.29142	-0.367137	TUBG1	7283	tubulin gamma 1
208864_s_at	0.0269759	0.00327348	-3.01066	-2.2512	-0.337383	TXN	7295	thioredoxin
201266_at	5.228e-10	9.15011e-13	-8.14133	18.6564	-0.887554	TXNRD1	7296	thioredoxin reductase 1
205694_at	0.023335	0.00270154	3.07369	-2.07737	0.367334	TYRP1	7306	tyrosinase related protein 1
209340_at	0.000166637	5.06275e-06	-4.81335	3.77531	-0.56867	UAP1	6675	UDP-N-acetylglucosamine pyrophosphorylase 1
209115_at	0.0148254	0.00148896	3.26383	-1.53505	0.371473	UBA3	9039	ubiquitin like modifier activating enzyme 3
208980_s_at	0.00275141	0.000173783	-3.89544	0.449262	-0.381602	UBC	7316	ubiquitin C
200668_s_at	1.88952e-05	3.65174e-07	-5.43483	6.27522	-0.470766	UBE2D3	7323	ubiquitin conjugating enzyme E2 D3
217826_s_at	0.0246566	0.00289687	-3.05088	-2.14062	-0.320968	UBE2J1	51465	ubiquitin conjugating enzyme E2 J1
202779_s_at	0.0002336	7.75768e-06	-4.70835	3.37126	-0.3896	UBE2S	27338	ubiquitin conjugating enzyme E2 S
205687_at	8.74293e-06	1.39287e-07	-5.65358	7.1952	-0.360425	UBFD1	56061	ubiquitin family domain containing 1
215884_s_at	0.0261627	0.00314191	3.0242	-2.21411	0.379206	UBQLN2	29978	ubiquilin 2
212008_at	0.0982229	0.0187427	-2.38812	-3.80103	-0.337183	UBXN4	23190	UBX domain protein 4
204616_at	0.00427582	0.00030203	-3.73974	-0.0648488	-0.38189	UCHL3	7347	ubiquitin C-terminal hydrolase L3
212633_at	0.00196325	0.000110396	4.02032	0.872751	0.373114	UFL1	23376	UFM1 specific ligase 1
218449_at	2.21289e-07	1.48963e-09	6.63737	11.5431	0.512881	UFSP2	55325	UFM1 specific peptidase 2
221765_at	9.73394e-05	2.68606e-06	-4.96696	4.3764	-0.321742	UGCG	7357	UDP-glucose ceramide glucosyltransferase
205480_s_at	1.18839e-05	2.03951e-07	-5.56753	6.83102	-0.400185	UGP2	7360	UDP-glucose pyrophosphorylase 2
201831_s_at	0.0178627	0.00189024	-3.1886	-1.7528	-0.398168	USO1	8615	USO1 vesicle transport factor
213327_s_at	8.30739e-05	2.17837e-06	-5.01715	4.57532	-0.449344	USP12	219333	ubiquitin specific peptidase 12
220079_s_at	0.00922669	0.000810332	3.4505	-0.977107	0.306038	USP48	84196	ubiquitin specific peptidase 48
203721_s_at	0.0319772	0.00413007	-2.93313	-2.46089	-0.31425	UTP18	51096	UTP18, small subunit processome component
201337_s_at	0.12407	0.0262973	-2.25401	-4.09344	-0.49429	VAMP3	9341	vesicle associated membrane protein 3
204929_s_at	0.00138904	7.19985e-05	-4.13574	1.27276	-0.333715	VAMP5	10791	vesicle associated membrane protein 5
201797_s_at	0.000527482	2.09271e-05	-4.45877	2.43409	-0.301919	VARS	7407	valyl-tRNA synthetase
221731_x_at	0.127648	0.0274052	2.23729	-4.12882	0.343969	VCAN	1462	versican
200930_s_at	0.000960705	4.50539e-05	-4.26006	1.71255	-0.308462	VCL	7414	vinculin
208845_at	0.000160448	4.8387e-06	4.82441	3.8182	0.411208	VDAC3	7419	voltage dependent anion channel 3
210512_s_at	0.0330053	0.00431618	2.91827	-2.50056	0.308272	VEGFA	7422	vascular endothelial growth factor A
203683_s_at	0.052521	0.00797844	2.7053	-3.05009	0.317968	VEGFB	7423	vascular endothelial growth factor B
202171_at	0.0198769	0.00218028	-3.14302	-1.88273	-0.30555	VEZF1	7716	vascular endothelial zinc finger 1
212399_s_at	0.000307139	1.08201e-05	4.62555	3.05665	0.307327	VGLL4	9686	vestigial like family member 4
212323_s_at	2.54997e-05	5.1725e-07	-5.35474	5.94331	-0.407628	VPS13D	55187	vacuolar protein sorting 13 homolog D
217727_x_at	0.00078989	3.53044e-05	4.32385	1.94172	0.305515	VPS35	55737	VPS35 retromer complex component
209268_at	0.00010716	3.01047e-06	4.93952	4.26819	0.412752	VPS45	11311	vacuolar protein sorting 45 homolog
204787_at	0.000220875	7.24586e-06	-4.72523	3.43584	-0.73968	VSIG4	11326	V-set and immunoglobulin domain containing 4
203797_at	0.000385774	1.42309e-05	4.5567	2.79785	0.328274	VSNL1	7447	visinin like 1
212946_at	0.000471338	1.81064e-05	4.49568	2.57058	0.334021	VWA8	23078	von Willebrand factor A domain containing 8
202112_at	0.0214657	0.00241505	3.11008	-1.97566	0.347646	VWF	7450	von Willebrand factor
219679_s_at	0.100933	0.0195498	-2.37171	-3.83762	-0.38573	WAC	51322	WW domain containing adaptor with coiled-coil
200628_s_at	0.0017144	9.39988e-05	-4.06398	1.02311	-0.426362	WARS	7453	tryptophanyl-tRNA synthetase
200611_s_at	5.93955e-07	5.03781e-09	-6.37945	10.3736	-0.408703	WDR1	9948	WD repeat domain 1
209196_at	0.00125205	6.29312e-05	-4.17167	1.39892	-0.301865	WDR46	9277	WD repeat domain 46
202908_at	0.000619257	2.59008e-05	4.40406	2.2332	0.466977	WFS1	7466	wolframin ER transmembrane glycoprotein
221958_s_at	0.000218416	7.14559e-06	4.72867	3.44902	0.331284	WLS	79971	wntless Wnt ligand secretion mediator
203137_at	0.0037681	0.000258895	-3.78357	0.0782804	-0.369344	WTAP	9589	Wilms tumor 1 associated protein
200670_at	0.0015208	8.06705e-05	-4.10523	1.16623	-0.311627	XBP1	7494	X-box binding protein 1
212160_at	0.00125787	6.32803e-05	-4.1702	1.39374	-0.361634	XPOT	11260	exportin for tRNA
205072_s_at	9.46045e-06	1.55813e-07	-5.62835	7.0881	-0.396702	XRCC4	7518	X-ray repair cross complementing 4
212048_s_at	2.19303e-07	1.45658e-09	-6.64208	11.5646	-0.552356	YARS	8565	tyrosyl-tRNA synthetase
201160_s_at	0.00550135	0.000418471	-3.64586	-0.367135	-0.38573	YBX3	8531	Y-box binding protein 3
200638_s_at	0.0899933	0.0165948	-2.43506	-3.69511	-0.376649	YWHAZ	7534	tyrosine 3-monooxygenase/tryptophan 5-monooxygenase activation protein zeta
213158_at	0.125623	0.0268181	2.24608	-4.11026	0.34613	ZBTB20	26137	zinc finger and BTB domain containing 20
212764_at	1.45662e-05	2.60169e-07	5.51226	6.59865	0.490442	ZEB1	6935	zinc finger E-box binding homeobox 1
201531_at	0.00394226	0.000274046	-3.76743	0.0254389	-0.525584	ZFP36	7538	ZFP36 ring finger protein
202051_s_at	0.000123019	3.52776e-06	4.90122	4.11776	0.316616	ZMYM4	9202	zinc finger MYM-type containing 4
209048_s_at	0.00121464	6.05603e-05	-4.18189	1.43494	-0.306839	ZMYND8	23613	zinc finger MYND-type containing 8
214761_at	1.42719e-08	4.24416e-11	7.3717	14.9634	0.753547	ZNF423	23090	zinc finger protein 423
204175_at	0.000138261	4.08274e-06	-4.86579	3.97921	-0.386335	ZNF593	51042	zinc finger protein 593
218312_s_at	1.06499e-07	5.68749e-10	6.83861	12.468	0.434547	ZSCAN18	65982	zinc finger and SCAN domain containing 18
