# Supplementary material for: CCND1 Overexpression in Idiopathic Dilated Cardiomyopathy: A Promising Biomarker?
Source: Genes (Basel). 2023 Jun 10;14(6):1243. doi: 10.3390/genes14061243 (PMC10298313; doi:10.3390/genes14061243)
Supplement: Supplementary file 1 [file genes-14-01243-s001.zip › genes-2407356-supplementary/Table S2-51 HUB genes.xlsx]

## Sheet: HUBs.escaped
GeneSymbol
COL1A1
VEGFA
COL3A1
COL1A2
POSTN
MMP2
BGN
DCN
APP
IGF1
COL6A1
VWF
CCND1
CAT
CXCL12
GJA1
STAT1
KIT
FBLN1
CD34
MYH11
ACTN2
FBLN5
APOA1
TJP1
LDB3
DMD
CD74
ACADM
SNCA
MEF2C
SPTAN1
CALM3
CTSK
NR3C1
NTRK2
GSN
ITPR1
ANK2
AGT
FGF1
CFH
MYH10
NPPA
CDKN1B
CASQ2
TCF7L2
ALDH1A1
NCOA2
CCND2
SERPINF1
